# Supplementary material for: Development of a Physiologically Based Pharmacokinetic Model for Tegoprazan: Application for the Prediction of Drug–Drug Interactions with CYP3A4 Perpetrators
Source: Pharmaceutics. 2023 Jan 4;15(1):182. doi: 10.3390/pharmaceutics15010182 (PMC9862396; doi:10.3390/pharmaceutics15010182)
Supplement: Supplementary file 1 [file pharmaceutics-15-00182-s001.zip]

Archive with 4 entries (2 files):
- pharmaceutics-2091469-supplementary/
- pharmaceutics-2091469-supplementary/Supplementary Materials/
- pharmaceutics-2091469-supplementary/Supplementary Materials/PK-Sim Model File.json
- pharmaceutics-2091469-supplementary/Supplementary Materials/Tables S1 and S2..pdf
