# Supplementary material for: Development of a Physiologically Based Pharmacokinetic Model for Tegoprazan: Application for the Prediction of Drug–Drug Interactions with CYP3A4 Perpetrators
Source: Pharmaceutics. 2023 Jan 4;15(1):182. doi: 10.3390/pharmaceutics15010182 (PMC9862396; doi:10.3390/pharmaceutics15010182)
Supplement: Supplementary file 1 [file pharmaceutics-15-00182-s001.zip › pharmaceutics-2091469-supplementary/Supplementary Materials/PK-Sim Model File.json]

{
  "Version": 79,
  "ExpressionProfiles": [
    {
      "Type": "Enzyme",
      "Species": "Human",
      "Molecule": "CYP3A4",
      "Category": "Standard ID",
      "Parameters": [
        {
          "Path": "CYP3A4|Reference concentration",
          "Value": 4.32,
          "Unit": "µmol/l"
        },
        {
          "Path": "CYP3A4|t1/2 (intestine)",
          "Value": 23.0,
          "Unit": "h"
        },
        {
          "Path": "CYP3A4|t1/2 (liver)",
          "Value": 36.0,
          "Unit": "h",
          "ValueOrigin": {
            "Source": "Unknown"
          }
        },
        {
          "Path": "Organism|Brain|Intracellular|CYP3A4|Relative expression",
          "Value": 0.0041682898325
        },
        {
          "Path": "Organism|Gonads|Intracellular|CYP3A4|Relative expression",
          "Value": 0.00078691079081
        },
        {
          "Path": "Organism|Kidney|Intracellular|CYP3A4|Relative expression",
          "Value": 0.0053603428126
        },
        {
          "Path": "Organism|Liver|Pericentral|Intracellular|CYP3A4|Relative expression",
          "Value": 1.0
        },
        {
          "Path": "Organism|Liver|Periportal|Intracellular|CYP3A4|Relative expression",
          "Value": 1.0
        },
        {
          "Path": "Organism|Lung|Intracellular|CYP3A4|Relative expression",
          "Value": 0.00042695753798
        },
        {
          "Path": "Organism|SmallIntestine|Intracellular|CYP3A4|Relative expression",
          "Value": 0.0727697702
        },
        {
          "Path": "Organism|SmallIntestine|Mucosa|Duodenum|Intracellular|CYP3A4|Relative expression",
          "Value": 0.0727697702
        },
        {
          "Path": "Organism|SmallIntestine|Mucosa|LowerIleum|Intracellular|CYP3A4|Relative expression",
          "Value": 0.0727697702
        },
        {
          "Path": "Organism|SmallIntestine|Mucosa|LowerJejunum|Intracellular|CYP3A4|Relative expression",
          "Value": 0.0727697702
        },
        {
          "Path": "Organism|SmallIntestine|Mucosa|UpperIleum|Intracellular|CYP3A4|Relative expression",
          "Value": 0.0727697702
        },
        {
          "Path": "Organism|SmallIntestine|Mucosa|UpperJejunum|Intracellular|CYP3A4|Relative expression",
          "Value": 0.0727697702
        }
      ],
      "Localization": "Intracellular, BloodCellsIntracellular, VascEndosome",
      "Ontogeny": {
        "Name": "CYP3A4"
      }
    },
    {
      "Type": "Transporter",
      "Species": "Human",
      "Molecule": "ABCB1",
      "Category": "Standard ID",
      "Parameters": [
        {
          "Path": "ABCB1|Reference concentration",
          "Value": 1.41,
          "Unit": "µmol/l",
          "ValueOrigin": {
            "Source": "Unknown"
          }
        },
        {
          "Path": "ABCB1|t1/2 (intestine)",
          "Value": 23.0,
          "Unit": "h"
        },
        {
          "Path": "ABCB1|t1/2 (liver)",
          "Value": 36.0,
          "Unit": "h"
        },
        {
          "Path": "Organism|Bone|Intracellular|ABCB1|Relative expression",
          "Value": 0.0242518189
        },
        {
          "Path": "Organism|Brain|Intracellular|ABCB1|Relative expression",
          "Value": 0.07608904
        },
        {
          "Path": "Organism|Gonads|Intracellular|ABCB1|Relative expression",
          "Value": 0.017417973
        },
        {
          "Path": "Organism|Heart|Intracellular|ABCB1|Relative expression",
          "Value": 0.0419198106
        },
        {
          "Path": "Organism|Kidney|Intracellular|ABCB1|Relative expression",
          "Value": 0.7092198582
        },
        {
          "Path": "Organism|LargeIntestine|Intracellular|ABCB1|Relative expression",
          "Value": 0.1108416465
        },
        {
          "Path": "Organism|LargeIntestine|Mucosa|ColonAscendens|Intracellular|ABCB1|Relative expression",
          "Value": 0.3971631206
        },
        {
          "Path": "Organism|LargeIntestine|Mucosa|ColonDescendens|Intracellular|ABCB1|Relative expression",
          "Value": 0.3971631206
        },
        {
          "Path": "Organism|LargeIntestine|Mucosa|ColonSigmoid|Intracellular|ABCB1|Relative expression",
          "Value": 0.3971631206
        },
        {
          "Path": "Organism|LargeIntestine|Mucosa|ColonTransversum|Intracellular|ABCB1|Relative expression",
          "Value": 0.3971631206
        },
        {
          "Path": "Organism|Liver|Pericentral|Intracellular|ABCB1|Relative expression",
          "Value": 0.1916810428
        },
        {
          "Path": "Organism|Liver|Periportal|Intracellular|ABCB1|Relative expression",
          "Value": 0.1916810428
        },
        {
          "Path": "Organism|Lung|Intracellular|ABCB1|Relative expression",
          "Value": 0.0657549316
        },
        {
          "Path": "Organism|Muscle|Intracellular|ABCB1|Relative expression",
          "Value": 0.0128342959
        },
        {
          "Path": "Organism|Pancreas|Intracellular|ABCB1|Relative expression",
          "Value": 0.0142510689
        },
        {
          "Path": "Organism|SmallIntestine|Intracellular|ABCB1|Relative expression",
          "Value": 0.2808543974
        },
        {
          "Path": "Organism|SmallIntestine|Mucosa|Duodenum|Intracellular|ABCB1|Relative expression",
          "Value": 1.0
        },
        {
          "Path": "Organism|SmallIntestine|Mucosa|LowerIleum|Intracellular|ABCB1|Relative expression",
          "Value": 1.0
        },
        {
          "Path": "Organism|SmallIntestine|Mucosa|LowerJejunum|Intracellular|ABCB1|Relative expression",
          "Value": 1.0
        },
        {
          "Path": "Organism|SmallIntestine|Mucosa|UpperIleum|Intracellular|ABCB1|Relative expression",
          "Value": 1.0
        },
        {
          "Path": "Organism|SmallIntestine|Mucosa|UpperJejunum|Intracellular|ABCB1|Relative expression",
          "Value": 1.0
        },
        {
          "Path": "Organism|Spleen|Intracellular|ABCB1|Relative expression",
          "Value": 0.0742555691
        },
        {
          "Path": "Organism|Stomach|Intracellular|ABCB1|Relative expression",
          "Value": 0.0260852897
        }
      ],
      "TransportType": "Efflux",
      "Expression": [
        {
          "Name": "Bone",
          "TransportDirection": "EffluxIntracellularToInterstitial",
          "CompartmentName": "Intracellular"
        },
        {
          "Name": "Brain",
          "TransportDirection": "EffluxBrainInterstitialToPlasma",
          "CompartmentName": "Plasma"
        },
        {
          "Name": "Brain",
          "TransportDirection": "EffluxBrainTissueToInterstitial",
          "CompartmentName": "Interstitial"
        },
        {
          "Name": "Fat",
          "TransportDirection": "EffluxIntracellularToInterstitial",
          "CompartmentName": "Intracellular"
        },
        {
          "Name": "Gonads",
          "TransportDirection": "EffluxIntracellularToInterstitial",
          "CompartmentName": "Intracellular"
        },
        {
          "Name": "Heart",
          "TransportDirection": "EffluxIntracellularToInterstitial",
          "CompartmentName": "Intracellular"
        },
        {
          "Name": "Kidney",
          "TransportDirection": "EffluxIntracellularToInterstitial",
          "CompartmentName": "Interstitial"
        },
        {
          "Name": "Kidney",
          "TransportDirection": "ExcretionKidney",
          "CompartmentName": "Intracellular"
        },
        {
          "Name": "Stomach",
          "TransportDirection": "EffluxIntracellularToInterstitial",
          "CompartmentName": "Intracellular"
        },
        {
          "Name": "SmallIntestine",
          "TransportDirection": "EffluxIntracellularToInterstitial",
          "CompartmentName": "Intracellular"
        },
        {
          "Name": "Duodenum",
          "TransportDirection": "EffluxIntracellularToInterstitial",
          "CompartmentName": "Interstitial"
        },
        {
          "Name": "Duodenum",
          "TransportDirection": "EffluxMucosaIntracellularToLumen",
          "CompartmentName": "Intracellular"
        },
        {
          "Name": "UpperJejunum",
          "TransportDirection": "EffluxIntracellularToInterstitial",
          "CompartmentName": "Interstitial"
        },
        {
          "Name": "UpperJejunum",
          "TransportDirection": "EffluxMucosaIntracellularToLumen",
          "CompartmentName": "Intracellular"
        },
        {
          "Name": "LowerJejunum",
          "TransportDirection": "EffluxIntracellularToInterstitial",
          "CompartmentName": "Interstitial"
        },
        {
          "Name": "LowerJejunum",
          "TransportDirection": "EffluxMucosaIntracellularToLumen",
          "CompartmentName": "Intracellular"
        },
        {
          "Name": "UpperIleum",
          "TransportDirection": "EffluxIntracellularToInterstitial",
          "CompartmentName": "Interstitial"
        },
        {
          "Name": "UpperIleum",
          "TransportDirection": "EffluxMucosaIntracellularToLumen",
          "CompartmentName": "Intracellular"
        },
        {
          "Name": "LowerIleum",
          "TransportDirection": "EffluxIntracellularToInterstitial",
          "CompartmentName": "Interstitial"
        },
        {
          "Name": "LowerIleum",
          "TransportDirection": "EffluxMucosaIntracellularToLumen",
          "CompartmentName": "Intracellular"
        },
        {
          "Name": "LargeIntestine",
          "TransportDirection": "EffluxIntracellularToInterstitial",
          "CompartmentName": "Intracellular"
        },
        {
          "Name": "Caecum",
          "TransportDirection": "EffluxIntracellularToInterstitial",
          "CompartmentName": "Interstitial"
        },
        {
          "Name": "Caecum",
          "TransportDirection": "EffluxMucosaIntracellularToLumen",
          "CompartmentName": "Intracellular"
        },
        {
          "Name": "ColonAscendens",
          "TransportDirection": "EffluxIntracellularToInterstitial",
          "CompartmentName": "Interstitial"
        },
        {
          "Name": "ColonAscendens",
          "TransportDirection": "EffluxMucosaIntracellularToLumen",
          "CompartmentName": "Intracellular"
        },
        {
          "Name": "ColonTransversum",
          "TransportDirection": "EffluxIntracellularToInterstitial",
          "CompartmentName": "Interstitial"
        },
        {
          "Name": "ColonTransversum",
          "TransportDirection": "EffluxMucosaIntracellularToLumen",
          "CompartmentName": "Intracellular"
        },
        {
          "Name": "ColonDescendens",
          "TransportDirection": "EffluxIntracellularToInterstitial",
          "CompartmentName": "Interstitial"
        },
        {
          "Name": "ColonDescendens",
          "TransportDirection": "EffluxMucosaIntracellularToLumen",
          "CompartmentName": "Intracellular"
        },
        {
          "Name": "ColonSigmoid",
          "TransportDirection": "EffluxIntracellularToInterstitial",
          "CompartmentName": "Interstitial"
        },
        {
          "Name": "ColonSigmoid",
          "TransportDirection": "EffluxMucosaIntracellularToLumen",
          "CompartmentName": "Intracellular"
        },
        {
          "Name": "Rectum",
          "TransportDirection": "EffluxIntracellularToInterstitial",
          "CompartmentName": "Interstitial"
        },
        {
          "Name": "Rectum",
          "TransportDirection": "EffluxMucosaIntracellularToLumen",
          "CompartmentName": "Intracellular"
        },
        {
          "Name": "Periportal",
          "TransportDirection": "EffluxIntracellularToInterstitial",
          "CompartmentName": "Interstitial"
        },
        {
          "Name": "Periportal",
          "TransportDirection": "ExcretionLiver",
          "CompartmentName": "Intracellular"
        },
        {
          "Name": "Pericentral",
          "TransportDirection": "EffluxIntracellularToInterstitial",
          "CompartmentName": "Interstitial"
        },
        {
          "Name": "Pericentral",
          "TransportDirection": "ExcretionLiver",
          "CompartmentName": "Intracellular"
        },
        {
          "Name": "Lung",
          "TransportDirection": "EffluxIntracellularToInterstitial",
          "CompartmentName": "Intracellular"
        },
        {
          "Name": "Muscle",
          "TransportDirection": "EffluxIntracellularToInterstitial",
          "CompartmentName": "Intracellular"
        },
        {
          "Name": "Pancreas",
          "TransportDirection": "EffluxIntracellularToInterstitial",
          "CompartmentName": "Intracellular"
        },
        {
          "Name": "Skin",
          "TransportDirection": "EffluxIntracellularToInterstitial",
          "CompartmentName": "Intracellular"
        },
        {
          "Name": "Spleen",
          "TransportDirection": "EffluxIntracellularToInterstitial",
          "CompartmentName": "Intracellular"
        },
        {
          "Name": "BloodCells",
          "TransportDirection": "EffluxBloodCellsToPlasma"
        },
        {
          "Name": "VascularEndothelium",
          "TransportDirection": "EffluxInterstitialToPlasma"
        }
      ]
    },
    {
      "Type": "Transporter",
      "Species": "Human",
      "Molecule": "ABCG2",
      "Category": "Standard ID",
      "Parameters": [
        {
          "Path": "ABCG2|Reference concentration",
          "Value": 1.0,
          "Unit": "µmol/l"
        },
        {
          "Path": "ABCG2|Relative expression in blood cells",
          "Value": 0.0053658536585
        },
        {
          "Path": "ABCG2|t1/2 (intestine)",
          "Value": 23.0,
          "Unit": "h"
        },
        {
          "Path": "ABCG2|t1/2 (liver)",
          "Value": 36.0,
          "Unit": "h"
        },
        {
          "Path": "Organism|Bone|Intracellular|ABCG2|Relative expression",
          "Value": 0.2113821138
        },
        {
          "Path": "Organism|Brain|Intracellular|ABCG2|Relative expression",
          "Value": 0.4552845528
        },
        {
          "Path": "Organism|Gonads|Intracellular|ABCG2|Relative expression",
          "Value": 0.2703252033
        },
        {
          "Path": "Organism|Heart|Intracellular|ABCG2|Relative expression",
          "Value": 0.1099593496
        },
        {
          "Path": "Organism|Kidney|Intracellular|ABCG2|Relative expression",
          "Value": 0.0941056911
        },
        {
          "Path": "Organism|LargeIntestine|Intracellular|ABCG2|Relative expression",
          "Value": 0.1593495935
        },
        {
          "Path": "Organism|LargeIntestine|Mucosa|ColonAscendens|Intracellular|ABCG2|Relative expression",
          "Value": 0.1593495935
        },
        {
          "Path": "Organism|LargeIntestine|Mucosa|ColonDescendens|Intracellular|ABCG2|Relative expression",
          "Value": 0.1593495935
        },
        {
          "Path": "Organism|LargeIntestine|Mucosa|ColonSigmoid|Intracellular|ABCG2|Relative expression",
          "Value": 0.1593495935
        },
        {
          "Path": "Organism|LargeIntestine|Mucosa|ColonTransversum|Intracellular|ABCG2|Relative expression",
          "Value": 0.1593495935
        },
        {
          "Path": "Organism|Liver|Pericentral|Intracellular|ABCG2|Relative expression",
          "Value": 0.2825203252
        },
        {
          "Path": "Organism|Liver|Periportal|Intracellular|ABCG2|Relative expression",
          "Value": 0.2825203252
        },
        {
          "Path": "Organism|Lung|Intracellular|ABCG2|Relative expression",
          "Value": 0.2154471545
        },
        {
          "Path": "Organism|Muscle|Intracellular|ABCG2|Relative expression",
          "Value": 0.0331300813
        },
        {
          "Path": "Organism|Pancreas|Intracellular|ABCG2|Relative expression",
          "Value": 0.0054268292683
        },
        {
          "Path": "Organism|SmallIntestine|Intracellular|ABCG2|Relative expression",
          "Value": 1.0
        },
        {
          "Path": "Organism|SmallIntestine|Mucosa|Duodenum|Intracellular|ABCG2|Relative expression",
          "Value": 1.0
        },
        {
          "Path": "Organism|SmallIntestine|Mucosa|LowerIleum|Intracellular|ABCG2|Relative expression",
          "Value": 1.0
        },
        {
          "Path": "Organism|SmallIntestine|Mucosa|LowerJejunum|Intracellular|ABCG2|Relative expression",
          "Value": 1.0
        },
        {
          "Path": "Organism|SmallIntestine|Mucosa|UpperIleum|Intracellular|ABCG2|Relative expression",
          "Value": 1.0
        },
        {
          "Path": "Organism|SmallIntestine|Mucosa|UpperJejunum|Intracellular|ABCG2|Relative expression",
          "Value": 1.0
        },
        {
          "Path": "Organism|Spleen|Intracellular|ABCG2|Relative expression",
          "Value": 0.0585365854
        },
        {
          "Path": "Organism|Stomach|Intracellular|ABCG2|Relative expression",
          "Value": 0.0404471545
        }
      ],
      "TransportType": "Efflux",
      "Expression": [
        {
          "Name": "Bone",
          "TransportDirection": "EffluxIntracellularToInterstitial",
          "CompartmentName": "Intracellular"
        },
        {
          "Name": "Brain",
          "TransportDirection": "EffluxBrainInterstitialToPlasma",
          "CompartmentName": "Plasma"
        },
        {
          "Name": "Brain",
          "TransportDirection": "EffluxBrainTissueToInterstitial",
          "CompartmentName": "Interstitial"
        },
        {
          "Name": "Fat",
          "TransportDirection": "EffluxIntracellularToInterstitial",
          "CompartmentName": "Intracellular"
        },
        {
          "Name": "Gonads",
          "TransportDirection": "EffluxIntracellularToInterstitial",
          "CompartmentName": "Intracellular"
        },
        {
          "Name": "Heart",
          "TransportDirection": "EffluxIntracellularToInterstitial",
          "CompartmentName": "Intracellular"
        },
        {
          "Name": "Kidney",
          "TransportDirection": "EffluxIntracellularToInterstitial",
          "CompartmentName": "Interstitial"
        },
        {
          "Name": "Kidney",
          "TransportDirection": "ExcretionKidney",
          "CompartmentName": "Intracellular"
        },
        {
          "Name": "Stomach",
          "TransportDirection": "EffluxIntracellularToInterstitial",
          "CompartmentName": "Intracellular"
        },
        {
          "Name": "SmallIntestine",
          "TransportDirection": "EffluxIntracellularToInterstitial",
          "CompartmentName": "Intracellular"
        },
        {
          "Name": "Duodenum",
          "TransportDirection": "EffluxIntracellularToInterstitial",
          "CompartmentName": "Interstitial"
        },
        {
          "Name": "Duodenum",
          "TransportDirection": "EffluxMucosaIntracellularToLumen",
          "CompartmentName": "Intracellular"
        },
        {
          "Name": "UpperJejunum",
          "TransportDirection": "EffluxIntracellularToInterstitial",
          "CompartmentName": "Interstitial"
        },
        {
          "Name": "UpperJejunum",
          "TransportDirection": "EffluxMucosaIntracellularToLumen",
          "CompartmentName": "Intracellular"
        },
        {
          "Name": "LowerJejunum",
          "TransportDirection": "EffluxIntracellularToInterstitial",
          "CompartmentName": "Interstitial"
        },
        {
          "Name": "LowerJejunum",
          "TransportDirection": "EffluxMucosaIntracellularToLumen",
          "CompartmentName": "Intracellular"
        },
        {
          "Name": "UpperIleum",
          "TransportDirection": "EffluxIntracellularToInterstitial",
          "CompartmentName": "Interstitial"
        },
        {
          "Name": "UpperIleum",
          "TransportDirection": "EffluxMucosaIntracellularToLumen",
          "CompartmentName": "Intracellular"
        },
        {
          "Name": "LowerIleum",
          "TransportDirection": "EffluxIntracellularToInterstitial",
          "CompartmentName": "Interstitial"
        },
        {
          "Name": "LowerIleum",
          "TransportDirection": "EffluxMucosaIntracellularToLumen",
          "CompartmentName": "Intracellular"
        },
        {
          "Name": "LargeIntestine",
          "TransportDirection": "EffluxIntracellularToInterstitial",
          "CompartmentName": "Intracellular"
        },
        {
          "Name": "Caecum",
          "TransportDirection": "EffluxIntracellularToInterstitial",
          "CompartmentName": "Interstitial"
        },
        {
          "Name": "Caecum",
          "TransportDirection": "EffluxMucosaIntracellularToLumen",
          "CompartmentName": "Intracellular"
        },
        {
          "Name": "ColonAscendens",
          "TransportDirection": "EffluxIntracellularToInterstitial",
          "CompartmentName": "Interstitial"
        },
        {
          "Name": "ColonAscendens",
          "TransportDirection": "EffluxMucosaIntracellularToLumen",
          "CompartmentName": "Intracellular"
        },
        {
          "Name": "ColonTransversum",
          "TransportDirection": "EffluxIntracellularToInterstitial",
          "CompartmentName": "Interstitial"
        },
        {
          "Name": "ColonTransversum",
          "TransportDirection": "EffluxMucosaIntracellularToLumen",
          "CompartmentName": "Intracellular"
        },
        {
          "Name": "ColonDescendens",
          "TransportDirection": "EffluxIntracellularToInterstitial",
          "CompartmentName": "Interstitial"
        },
        {
          "Name": "ColonDescendens",
          "TransportDirection": "EffluxMucosaIntracellularToLumen",
          "CompartmentName": "Intracellular"
        },
        {
          "Name": "ColonSigmoid",
          "TransportDirection": "EffluxIntracellularToInterstitial",
          "CompartmentName": "Interstitial"
        },
        {
          "Name": "ColonSigmoid",
          "TransportDirection": "EffluxMucosaIntracellularToLumen",
          "CompartmentName": "Intracellular"
        },
        {
          "Name": "Rectum",
          "TransportDirection": "EffluxIntracellularToInterstitial",
          "CompartmentName": "Interstitial"
        },
        {
          "Name": "Rectum",
          "TransportDirection": "EffluxMucosaIntracellularToLumen",
          "CompartmentName": "Intracellular"
        },
        {
          "Name": "Periportal",
          "TransportDirection": "EffluxIntracellularToInterstitial",
          "CompartmentName": "Interstitial"
        },
        {
          "Name": "Periportal",
          "TransportDirection": "ExcretionLiver",
          "CompartmentName": "Intracellular"
        },
        {
          "Name": "Pericentral",
          "TransportDirection": "EffluxIntracellularToInterstitial",
          "CompartmentName": "Interstitial"
        },
        {
          "Name": "Pericentral",
          "TransportDirection": "ExcretionLiver",
          "CompartmentName": "Intracellular"
        },
        {
          "Name": "Lung",
          "TransportDirection": "EffluxIntracellularToInterstitial",
          "CompartmentName": "Intracellular"
        },
        {
          "Name": "Muscle",
          "TransportDirection": "EffluxIntracellularToInterstitial",
          "CompartmentName": "Intracellular"
        },
        {
          "Name": "Pancreas",
          "TransportDirection": "EffluxIntracellularToInterstitial",
          "CompartmentName": "Intracellular"
        },
        {
          "Name": "Skin",
          "TransportDirection": "EffluxIntracellularToInterstitial",
          "CompartmentName": "Intracellular"
        },
        {
          "Name": "Spleen",
          "TransportDirection": "EffluxIntracellularToInterstitial",
          "CompartmentName": "Intracellular"
        },
        {
          "Name": "BloodCells",
          "TransportDirection": "EffluxBloodCellsToPlasma"
        },
        {
          "Name": "VascularEndothelium",
          "TransportDirection": "EffluxInterstitialToPlasma"
        }
      ]
    },
    {
      "Type": "Enzyme",
      "Species": "Human",
      "Molecule": "CYP2C19",
      "Category": "Standard ID",
      "Parameters": [
        {
          "Path": "CYP2C19|Reference concentration",
          "Value": 0.76,
          "Unit": "µmol/l"
        },
        {
          "Path": "CYP2C19|t1/2 (intestine)",
          "Value": 23.0,
          "Unit": "h"
        },
        {
          "Path": "CYP2C19|t1/2 (liver)",
          "Value": 26.0,
          "Unit": "h"
        },
        {
          "Path": "Organism|Brain|Intracellular|CYP2C19|Relative expression",
          "Value": 0.00014961101137
        },
        {
          "Path": "Organism|Gonads|Intracellular|CYP2C19|Relative expression",
          "Value": 0.0003526545268
        },
        {
          "Path": "Organism|Kidney|Intracellular|CYP2C19|Relative expression",
          "Value": 0.00015816021202
        },
        {
          "Path": "Organism|Liver|Pericentral|Intracellular|CYP2C19|Relative expression",
          "Value": 1.0
        },
        {
          "Path": "Organism|Liver|Periportal|Intracellular|CYP2C19|Relative expression",
          "Value": 1.0
        },
        {
          "Path": "Organism|Lung|Intracellular|CYP2C19|Relative expression",
          "Value": 0.00040608703086
        },
        {
          "Path": "Organism|SmallIntestine|Intracellular|CYP2C19|Relative expression",
          "Value": 0.3238009746
        },
        {
          "Path": "Organism|SmallIntestine|Mucosa|Duodenum|Intracellular|CYP2C19|Relative expression",
          "Value": 0.3238009746
        },
        {
          "Path": "Organism|SmallIntestine|Mucosa|LowerIleum|Intracellular|CYP2C19|Relative expression",
          "Value": 0.3238009746
        },
        {
          "Path": "Organism|SmallIntestine|Mucosa|LowerJejunum|Intracellular|CYP2C19|Relative expression",
          "Value": 0.3238009746
        },
        {
          "Path": "Organism|SmallIntestine|Mucosa|UpperIleum|Intracellular|CYP2C19|Relative expression",
          "Value": 0.3238009746
        },
        {
          "Path": "Organism|SmallIntestine|Mucosa|UpperJejunum|Intracellular|CYP2C19|Relative expression",
          "Value": 0.3238009746
        }
      ],
      "Localization": "Intracellular",
      "Ontogeny": {
        "Name": "CYP2C19"
      }
    },
    {
      "Type": "Enzyme",
      "Species": "Human",
      "Molecule": "CYP2C9",
      "Category": "Standard ID",
      "Parameters": [
        {
          "Path": "CYP2C9|Reference concentration",
          "Value": 3.84,
          "Unit": "µmol/l"
        },
        {
          "Path": "CYP2C9|t1/2 (intestine)",
          "Value": 23.0,
          "Unit": "h"
        },
        {
          "Path": "CYP2C9|t1/2 (liver)",
          "Value": 104.0,
          "Unit": "h"
        },
        {
          "Path": "Organism|Brain|Intracellular|CYP2C9|Relative expression",
          "Value": 0.00039687350455
        },
        {
          "Path": "Organism|Gonads|Intracellular|CYP2C9|Relative expression",
          "Value": 4.5940341362E-05
        },
        {
          "Path": "Organism|Kidney|Intracellular|CYP2C9|Relative expression",
          "Value": 0.0018822778753
        },
        {
          "Path": "Organism|Liver|Pericentral|Intracellular|CYP2C9|Relative expression",
          "Value": 1.0
        },
        {
          "Path": "Organism|Liver|Periportal|Intracellular|CYP2C9|Relative expression",
          "Value": 1.0
        },
        {
          "Path": "Organism|Lung|Intracellular|CYP2C9|Relative expression",
          "Value": 0.0002131121391
        },
        {
          "Path": "Organism|SmallIntestine|Intracellular|CYP2C9|Relative expression",
          "Value": 0.1199553358
        },
        {
          "Path": "Organism|SmallIntestine|Mucosa|Duodenum|Intracellular|CYP2C9|Relative expression",
          "Value": 0.1199553358
        },
        {
          "Path": "Organism|SmallIntestine|Mucosa|LowerIleum|Intracellular|CYP2C9|Relative expression",
          "Value": 0.1199553358
        },
        {
          "Path": "Organism|SmallIntestine|Mucosa|LowerJejunum|Intracellular|CYP2C9|Relative expression",
          "Value": 0.1199553358
        },
        {
          "Path": "Organism|SmallIntestine|Mucosa|UpperIleum|Intracellular|CYP2C9|Relative expression",
          "Value": 0.1199553358
        },
        {
          "Path": "Organism|SmallIntestine|Mucosa|UpperJejunum|Intracellular|CYP2C9|Relative expression",
          "Value": 0.1199553358
        }
      ],
      "Localization": "Intracellular",
      "Ontogeny": {
        "Name": "CYP2C9"
      }
    },
    {
      "Type": "Enzyme",
      "Species": "Human",
      "Molecule": "CYP2D6",
      "Category": "Standard ID",
      "Parameters": [
        {
          "Path": "CYP2D6|Reference concentration",
          "Value": 0.4,
          "Unit": "µmol/l"
        },
        {
          "Path": "CYP2D6|t1/2 (intestine)",
          "Value": 23.0,
          "Unit": "h"
        },
        {
          "Path": "CYP2D6|t1/2 (liver)",
          "Value": 51.0,
          "Unit": "h"
        },
        {
          "Path": "Organism|Brain|Intracellular|CYP2D6|Relative expression",
          "Value": 0.00768702814
        },
        {
          "Path": "Organism|Gonads|Intracellular|CYP2D6|Relative expression",
          "Value": 0.768702814
        },
        {
          "Path": "Organism|Kidney|Intracellular|CYP2D6|Relative expression",
          "Value": 0.0208304736
        },
        {
          "Path": "Organism|Liver|Pericentral|Intracellular|CYP2D6|Relative expression",
          "Value": 1.0
        },
        {
          "Path": "Organism|Liver|Periportal|Intracellular|CYP2D6|Relative expression",
          "Value": 1.0
        },
        {
          "Path": "Organism|Lung|Intracellular|CYP2D6|Relative expression",
          "Value": 0.0223404255
        },
        {
          "Path": "Organism|SmallIntestine|Intracellular|CYP2D6|Relative expression",
          "Value": 0.0909402883
        },
        {
          "Path": "Organism|SmallIntestine|Mucosa|Duodenum|Intracellular|CYP2D6|Relative expression",
          "Value": 0.0909402883
        },
        {
          "Path": "Organism|SmallIntestine|Mucosa|LowerIleum|Intracellular|CYP2D6|Relative expression",
          "Value": 0.0909402883
        },
        {
          "Path": "Organism|SmallIntestine|Mucosa|LowerJejunum|Intracellular|CYP2D6|Relative expression",
          "Value": 0.0909402883
        },
        {
          "Path": "Organism|SmallIntestine|Mucosa|UpperIleum|Intracellular|CYP2D6|Relative expression",
          "Value": 0.0909402883
        },
        {
          "Path": "Organism|SmallIntestine|Mucosa|UpperJejunum|Intracellular|CYP2D6|Relative expression",
          "Value": 0.0909402883
        }
      ],
      "Localization": "Intracellular",
      "Ontogeny": {
        "Name": "CYP2D6"
      }
    },
    {
      "Type": "Enzyme",
      "Species": "Human",
      "Molecule": "CYP1A2",
      "Category": "Standard ID",
      "Parameters": [
        {
          "Path": "CYP1A2|Reference concentration",
          "Value": 1.8,
          "Unit": "µmol/l"
        },
        {
          "Path": "CYP1A2|t1/2 (intestine)",
          "Value": 23.0,
          "Unit": "h"
        },
        {
          "Path": "CYP1A2|t1/2 (liver)",
          "Value": 39.0,
          "Unit": "h"
        },
        {
          "Path": "Organism|Gonads|Intracellular|CYP1A2|Relative expression",
          "Value": 0.00029559748428
        },
        {
          "Path": "Organism|Kidney|Intracellular|CYP1A2|Relative expression",
          "Value": 4.4025157233E-06
        },
        {
          "Path": "Organism|Liver|Pericentral|Intracellular|CYP1A2|Relative expression",
          "Value": 1.0
        },
        {
          "Path": "Organism|Liver|Periportal|Intracellular|CYP1A2|Relative expression",
          "Value": 1.0
        },
        {
          "Path": "Organism|Lung|Intracellular|CYP1A2|Relative expression",
          "Value": 2.4947589099E-05
        }
      ],
      "Localization": "Intracellular",
      "Ontogeny": {
        "Name": "CYP1A2"
      }
    },
    {
      "Type": "Enzyme",
      "Species": "Human",
      "Molecule": "AADAC",
      "Category": "Standard ID",
      "Parameters": [
        {
          "Path": "AADAC|Reference concentration",
          "Value": 1.0,
          "Unit": "µmol/l"
        },
        {
          "Path": "AADAC|Relative expression in blood cells",
          "Value": 3.9102564103E-05
        },
        {
          "Path": "AADAC|Relative expression in plasma",
          "Value": 3.9102564103E-05
        },
        {
          "Path": "AADAC|t1/2 (intestine)",
          "Value": 23.0,
          "Unit": "h"
        },
        {
          "Path": "AADAC|t1/2 (liver)",
          "Value": 36.0,
          "Unit": "h"
        },
        {
          "Path": "Organism|Bone|Intracellular|AADAC|Relative expression",
          "Value": 4.8717948718E-05
        },
        {
          "Path": "Organism|Brain|Intracellular|AADAC|Relative expression",
          "Value": 3.9743589744E-05
        },
        {
          "Path": "Organism|Gonads|Intracellular|AADAC|Relative expression",
          "Value": 0.0011923076923
        },
        {
          "Path": "Organism|Heart|Intracellular|AADAC|Relative expression",
          "Value": 0.0026602564103
        },
        {
          "Path": "Organism|Kidney|Intracellular|AADAC|Relative expression",
          "Value": 5.7051282051E-05
        },
        {
          "Path": "Organism|LargeIntestine|Intracellular|AADAC|Relative expression",
          "Value": 0.00010384615385
        },
        {
          "Path": "Organism|LargeIntestine|Mucosa|ColonAscendens|Intracellular|AADAC|Relative expression",
          "Value": 0.00010384615385
        },
        {
          "Path": "Organism|LargeIntestine|Mucosa|ColonDescendens|Intracellular|AADAC|Relative expression",
          "Value": 0.00010384615385
        },
        {
          "Path": "Organism|LargeIntestine|Mucosa|ColonSigmoid|Intracellular|AADAC|Relative expression",
          "Value": 0.00010384615385
        },
        {
          "Path": "Organism|LargeIntestine|Mucosa|ColonTransversum|Intracellular|AADAC|Relative expression",
          "Value": 0.00010384615385
        },
        {
          "Path": "Organism|Liver|Pericentral|Intracellular|AADAC|Relative expression",
          "Value": 1.0
        },
        {
          "Path": "Organism|Liver|Periportal|Intracellular|AADAC|Relative expression",
          "Value": 1.0
        },
        {
          "Path": "Organism|Lung|Intracellular|AADAC|Relative expression",
          "Value": 0.0269230769
        },
        {
          "Path": "Organism|Muscle|Intracellular|AADAC|Relative expression",
          "Value": 0.00020833333333
        },
        {
          "Path": "Organism|Pancreas|Intracellular|AADAC|Relative expression",
          "Value": 0.1474358974
        },
        {
          "Path": "Organism|SmallIntestine|Intracellular|AADAC|Relative expression",
          "Value": 0.2544871795
        },
        {
          "Path": "Organism|SmallIntestine|Mucosa|Duodenum|Intracellular|AADAC|Relative expression",
          "Value": 0.2544871795
        },
        {
          "Path": "Organism|SmallIntestine|Mucosa|LowerIleum|Intracellular|AADAC|Relative expression",
          "Value": 0.2544871795
        },
        {
          "Path": "Organism|SmallIntestine|Mucosa|LowerJejunum|Intracellular|AADAC|Relative expression",
          "Value": 0.2544871795
        },
        {
          "Path": "Organism|SmallIntestine|Mucosa|UpperIleum|Intracellular|AADAC|Relative expression",
          "Value": 0.2544871795
        },
        {
          "Path": "Organism|SmallIntestine|Mucosa|UpperJejunum|Intracellular|AADAC|Relative expression",
          "Value": 0.2544871795
        },
        {
          "Path": "Organism|Spleen|Intracellular|AADAC|Relative expression",
          "Value": 0.00037115384615
        },
        {
          "Path": "Organism|Stomach|Intracellular|AADAC|Relative expression",
          "Value": 0.0775641026
        }
      ],
      "Localization": "Intracellular"
    },
    {
      "Type": "Transporter",
      "Species": "Human",
      "Molecule": "LST-3TM12",
      "Category": "Standard ID",
      "Parameters": [
        {
          "Path": "LST-3TM12|Reference concentration",
          "Value": 1.0,
          "Unit": "µmol/l"
        },
        {
          "Path": "LST-3TM12|t1/2 (intestine)",
          "Value": 23.0,
          "Unit": "h"
        },
        {
          "Path": "LST-3TM12|t1/2 (liver)",
          "Value": 36.0,
          "Unit": "h"
        },
        {
          "Path": "Organism|Brain|Intracellular|LST-3TM12|Relative expression",
          "Value": 0.00014166666667
        },
        {
          "Path": "Organism|Gonads|Intracellular|LST-3TM12|Relative expression",
          "Value": 0.0141666667
        },
        {
          "Path": "Organism|Heart|Intracellular|LST-3TM12|Relative expression",
          "Value": 0.0008253968254
        },
        {
          "Path": "Organism|Liver|Pericentral|Intracellular|LST-3TM12|Relative expression",
          "Value": 1.0
        },
        {
          "Path": "Organism|Liver|Periportal|Intracellular|LST-3TM12|Relative expression",
          "Value": 1.0
        },
        {
          "Path": "Organism|Lung|Intracellular|LST-3TM12|Relative expression",
          "Value": 4.0079365079E-05
        },
        {
          "Path": "Organism|Muscle|Intracellular|LST-3TM12|Relative expression",
          "Value": 0.00064682539683
        }
      ],
      "TransportType": "Efflux",
      "Expression": [
        {
          "Name": "Bone",
          "TransportDirection": "EffluxIntracellularToInterstitial",
          "CompartmentName": "Intracellular"
        },
        {
          "Name": "Brain",
          "TransportDirection": "EffluxBrainInterstitialToPlasma",
          "CompartmentName": "Plasma"
        },
        {
          "Name": "Brain",
          "TransportDirection": "EffluxBrainTissueToInterstitial",
          "CompartmentName": "Interstitial"
        },
        {
          "Name": "Fat",
          "TransportDirection": "EffluxIntracellularToInterstitial",
          "CompartmentName": "Intracellular"
        },
        {
          "Name": "Gonads",
          "TransportDirection": "EffluxIntracellularToInterstitial",
          "CompartmentName": "Intracellular"
        },
        {
          "Name": "Heart",
          "TransportDirection": "EffluxIntracellularToInterstitial",
          "CompartmentName": "Intracellular"
        },
        {
          "Name": "Kidney",
          "TransportDirection": "EffluxIntracellularToInterstitial",
          "CompartmentName": "Interstitial"
        },
        {
          "Name": "Kidney",
          "TransportDirection": "ExcretionKidney",
          "CompartmentName": "Intracellular"
        },
        {
          "Name": "Stomach",
          "TransportDirection": "EffluxIntracellularToInterstitial",
          "CompartmentName": "Intracellular"
        },
        {
          "Name": "SmallIntestine",
          "TransportDirection": "EffluxIntracellularToInterstitial",
          "CompartmentName": "Intracellular"
        },
        {
          "Name": "Duodenum",
          "TransportDirection": "EffluxIntracellularToInterstitial",
          "CompartmentName": "Interstitial"
        },
        {
          "Name": "Duodenum",
          "TransportDirection": "EffluxMucosaIntracellularToLumen",
          "CompartmentName": "Intracellular"
        },
        {
          "Name": "UpperJejunum",
          "TransportDirection": "EffluxIntracellularToInterstitial",
          "CompartmentName": "Interstitial"
        },
        {
          "Name": "UpperJejunum",
          "TransportDirection": "EffluxMucosaIntracellularToLumen",
          "CompartmentName": "Intracellular"
        },
        {
          "Name": "LowerJejunum",
          "TransportDirection": "EffluxIntracellularToInterstitial",
          "CompartmentName": "Interstitial"
        },
        {
          "Name": "LowerJejunum",
          "TransportDirection": "EffluxMucosaIntracellularToLumen",
          "CompartmentName": "Intracellular"
        },
        {
          "Name": "UpperIleum",
          "TransportDirection": "EffluxIntracellularToInterstitial",
          "CompartmentName": "Interstitial"
        },
        {
          "Name": "UpperIleum",
          "TransportDirection": "EffluxMucosaIntracellularToLumen",
          "CompartmentName": "Intracellular"
        },
        {
          "Name": "LowerIleum",
          "TransportDirection": "EffluxIntracellularToInterstitial",
          "CompartmentName": "Interstitial"
        },
        {
          "Name": "LowerIleum",
          "TransportDirection": "EffluxMucosaIntracellularToLumen",
          "CompartmentName": "Intracellular"
        },
        {
          "Name": "LargeIntestine",
          "TransportDirection": "EffluxIntracellularToInterstitial",
          "CompartmentName": "Intracellular"
        },
        {
          "Name": "Caecum",
          "TransportDirection": "EffluxIntracellularToInterstitial",
          "CompartmentName": "Interstitial"
        },
        {
          "Name": "Caecum",
          "TransportDirection": "EffluxMucosaIntracellularToLumen",
          "CompartmentName": "Intracellular"
        },
        {
          "Name": "ColonAscendens",
          "TransportDirection": "EffluxIntracellularToInterstitial",
          "CompartmentName": "Interstitial"
        },
        {
          "Name": "ColonAscendens",
          "TransportDirection": "EffluxMucosaIntracellularToLumen",
          "CompartmentName": "Intracellular"
        },
        {
          "Name": "ColonTransversum",
          "TransportDirection": "EffluxIntracellularToInterstitial",
          "CompartmentName": "Interstitial"
        },
        {
          "Name": "ColonTransversum",
          "TransportDirection": "EffluxMucosaIntracellularToLumen",
          "CompartmentName": "Intracellular"
        },
        {
          "Name": "ColonDescendens",
          "TransportDirection": "EffluxIntracellularToInterstitial",
          "CompartmentName": "Interstitial"
        },
        {
          "Name": "ColonDescendens",
          "TransportDirection": "EffluxMucosaIntracellularToLumen",
          "CompartmentName": "Intracellular"
        },
        {
          "Name": "ColonSigmoid",
          "TransportDirection": "EffluxIntracellularToInterstitial",
          "CompartmentName": "Interstitial"
        },
        {
          "Name": "ColonSigmoid",
          "TransportDirection": "EffluxMucosaIntracellularToLumen",
          "CompartmentName": "Intracellular"
        },
        {
          "Name": "Rectum",
          "TransportDirection": "EffluxIntracellularToInterstitial",
          "CompartmentName": "Interstitial"
        },
        {
          "Name": "Rectum",
          "TransportDirection": "EffluxMucosaIntracellularToLumen",
          "CompartmentName": "Intracellular"
        },
        {
          "Name": "Periportal",
          "TransportDirection": "EffluxIntracellularToInterstitial",
          "CompartmentName": "Interstitial"
        },
        {
          "Name": "Periportal",
          "TransportDirection": "ExcretionLiver",
          "CompartmentName": "Intracellular"
        },
        {
          "Name": "Pericentral",
          "TransportDirection": "EffluxIntracellularToInterstitial",
          "CompartmentName": "Interstitial"
        },
        {
          "Name": "Pericentral",
          "TransportDirection": "ExcretionLiver",
          "CompartmentName": "Intracellular"
        },
        {
          "Name": "Lung",
          "TransportDirection": "EffluxIntracellularToInterstitial",
          "CompartmentName": "Intracellular"
        },
        {
          "Name": "Muscle",
          "TransportDirection": "EffluxIntracellularToInterstitial",
          "CompartmentName": "Intracellular"
        },
        {
          "Name": "Pancreas",
          "TransportDirection": "EffluxIntracellularToInterstitial",
          "CompartmentName": "Intracellular"
        },
        {
          "Name": "Skin",
          "TransportDirection": "EffluxIntracellularToInterstitial",
          "CompartmentName": "Intracellular"
        },
        {
          "Name": "Spleen",
          "TransportDirection": "EffluxIntracellularToInterstitial",
          "CompartmentName": "Intracellular"
        },
        {
          "Name": "BloodCells",
          "TransportDirection": "EffluxBloodCellsToPlasma"
        },
        {
          "Name": "VascularEndothelium",
          "TransportDirection": "EffluxInterstitialToPlasma"
        }
      ]
    },
    {
      "Type": "Enzyme",
      "Species": "Human",
      "Molecule": "CYP3A4",
      "Category": "Standard Population",
      "Parameters": [
        {
          "Path": "CYP3A4|Reference concentration",
          "Value": 4.32,
          "Unit": "µmol/l"
        },
        {
          "Path": "CYP3A4|t1/2 (intestine)",
          "Value": 23.0,
          "Unit": "h"
        },
        {
          "Path": "CYP3A4|t1/2 (liver)",
          "Value": 36.0,
          "Unit": "h",
          "ValueOrigin": {
            "Source": "Unknown"
          }
        },
        {
          "Path": "Organism|Brain|Intracellular|CYP3A4|Relative expression",
          "Value": 0.0041682898325
        },
        {
          "Path": "Organism|Gonads|Intracellular|CYP3A4|Relative expression",
          "Value": 0.00078691079081
        },
        {
          "Path": "Organism|Kidney|Intracellular|CYP3A4|Relative expression",
          "Value": 0.0053603428126
        },
        {
          "Path": "Organism|Liver|Pericentral|Intracellular|CYP3A4|Relative expression",
          "Value": 1.0
        },
        {
          "Path": "Organism|Liver|Periportal|Intracellular|CYP3A4|Relative expression",
          "Value": 1.0
        },
        {
          "Path": "Organism|Lung|Intracellular|CYP3A4|Relative expression",
          "Value": 0.00042695753798
        },
        {
          "Path": "Organism|SmallIntestine|Intracellular|CYP3A4|Relative expression",
          "Value": 0.0727697702
        },
        {
          "Path": "Organism|SmallIntestine|Mucosa|Duodenum|Intracellular|CYP3A4|Relative expression",
          "Value": 0.0727697702
        },
        {
          "Path": "Organism|SmallIntestine|Mucosa|LowerIleum|Intracellular|CYP3A4|Relative expression",
          "Value": 0.0727697702
        },
        {
          "Path": "Organism|SmallIntestine|Mucosa|LowerJejunum|Intracellular|CYP3A4|Relative expression",
          "Value": 0.0727697702
        },
        {
          "Path": "Organism|SmallIntestine|Mucosa|UpperIleum|Intracellular|CYP3A4|Relative expression",
          "Value": 0.0727697702
        },
        {
          "Path": "Organism|SmallIntestine|Mucosa|UpperJejunum|Intracellular|CYP3A4|Relative expression",
          "Value": 0.0727697702
        }
      ],
      "Localization": "Intracellular, BloodCellsIntracellular, VascEndosome",
      "Ontogeny": {
        "Name": "CYP3A4"
      }
    },
    {
      "Type": "Transporter",
      "Species": "Human",
      "Molecule": "ABCB1",
      "Category": "Standard Population",
      "Parameters": [
        {
          "Path": "ABCB1|Reference concentration",
          "Value": 1.41,
          "Unit": "µmol/l",
          "ValueOrigin": {
            "Source": "Unknown"
          }
        },
        {
          "Path": "ABCB1|t1/2 (intestine)",
          "Value": 23.0,
          "Unit": "h"
        },
        {
          "Path": "ABCB1|t1/2 (liver)",
          "Value": 36.0,
          "Unit": "h"
        },
        {
          "Path": "Organism|Bone|Intracellular|ABCB1|Relative expression",
          "Value": 0.0242518189
        },
        {
          "Path": "Organism|Brain|Intracellular|ABCB1|Relative expression",
          "Value": 0.07608904
        },
        {
          "Path": "Organism|Gonads|Intracellular|ABCB1|Relative expression",
          "Value": 0.017417973
        },
        {
          "Path": "Organism|Heart|Intracellular|ABCB1|Relative expression",
          "Value": 0.0419198106
        },
        {
          "Path": "Organism|Kidney|Intracellular|ABCB1|Relative expression",
          "Value": 0.7092198582
        },
        {
          "Path": "Organism|LargeIntestine|Intracellular|ABCB1|Relative expression",
          "Value": 0.1108416465
        },
        {
          "Path": "Organism|LargeIntestine|Mucosa|ColonAscendens|Intracellular|ABCB1|Relative expression",
          "Value": 0.3971631206
        },
        {
          "Path": "Organism|LargeIntestine|Mucosa|ColonDescendens|Intracellular|ABCB1|Relative expression",
          "Value": 0.3971631206
        },
        {
          "Path": "Organism|LargeIntestine|Mucosa|ColonSigmoid|Intracellular|ABCB1|Relative expression",
          "Value": 0.3971631206
        },
        {
          "Path": "Organism|LargeIntestine|Mucosa|ColonTransversum|Intracellular|ABCB1|Relative expression",
          "Value": 0.3971631206
        },
        {
          "Path": "Organism|Liver|Pericentral|Intracellular|ABCB1|Relative expression",
          "Value": 0.1916810428
        },
        {
          "Path": "Organism|Liver|Periportal|Intracellular|ABCB1|Relative expression",
          "Value": 0.1916810428
        },
        {
          "Path": "Organism|Lung|Intracellular|ABCB1|Relative expression",
          "Value": 0.0657549316
        },
        {
          "Path": "Organism|Muscle|Intracellular|ABCB1|Relative expression",
          "Value": 0.0128342959
        },
        {
          "Path": "Organism|Pancreas|Intracellular|ABCB1|Relative expression",
          "Value": 0.0142510689
        },
        {
          "Path": "Organism|SmallIntestine|Intracellular|ABCB1|Relative expression",
          "Value": 0.2808543974
        },
        {
          "Path": "Organism|SmallIntestine|Mucosa|Duodenum|Intracellular|ABCB1|Relative expression",
          "Value": 1.0
        },
        {
          "Path": "Organism|SmallIntestine|Mucosa|LowerIleum|Intracellular|ABCB1|Relative expression",
          "Value": 1.0
        },
        {
          "Path": "Organism|SmallIntestine|Mucosa|LowerJejunum|Intracellular|ABCB1|Relative expression",
          "Value": 1.0
        },
        {
          "Path": "Organism|SmallIntestine|Mucosa|UpperIleum|Intracellular|ABCB1|Relative expression",
          "Value": 1.0
        },
        {
          "Path": "Organism|SmallIntestine|Mucosa|UpperJejunum|Intracellular|ABCB1|Relative expression",
          "Value": 1.0
        },
        {
          "Path": "Organism|Spleen|Intracellular|ABCB1|Relative expression",
          "Value": 0.0742555691
        },
        {
          "Path": "Organism|Stomach|Intracellular|ABCB1|Relative expression",
          "Value": 0.0260852897
        }
      ],
      "TransportType": "Efflux",
      "Expression": [
        {
          "Name": "Bone",
          "TransportDirection": "EffluxIntracellularToInterstitial",
          "CompartmentName": "Intracellular"
        },
        {
          "Name": "Brain",
          "TransportDirection": "EffluxBrainInterstitialToPlasma",
          "CompartmentName": "Plasma"
        },
        {
          "Name": "Brain",
          "TransportDirection": "EffluxBrainTissueToInterstitial",
          "CompartmentName": "Interstitial"
        },
        {
          "Name": "Fat",
          "TransportDirection": "EffluxIntracellularToInterstitial",
          "CompartmentName": "Intracellular"
        },
        {
          "Name": "Gonads",
          "TransportDirection": "EffluxIntracellularToInterstitial",
          "CompartmentName": "Intracellular"
        },
        {
          "Name": "Heart",
          "TransportDirection": "EffluxIntracellularToInterstitial",
          "CompartmentName": "Intracellular"
        },
        {
          "Name": "Kidney",
          "TransportDirection": "EffluxIntracellularToInterstitial",
          "CompartmentName": "Interstitial"
        },
        {
          "Name": "Kidney",
          "TransportDirection": "ExcretionKidney",
          "CompartmentName": "Intracellular"
        },
        {
          "Name": "Stomach",
          "TransportDirection": "EffluxIntracellularToInterstitial",
          "CompartmentName": "Intracellular"
        },
        {
          "Name": "SmallIntestine",
          "TransportDirection": "EffluxIntracellularToInterstitial",
          "CompartmentName": "Intracellular"
        },
        {
          "Name": "Duodenum",
          "TransportDirection": "EffluxIntracellularToInterstitial",
          "CompartmentName": "Interstitial"
        },
        {
          "Name": "Duodenum",
          "TransportDirection": "EffluxMucosaIntracellularToLumen",
          "CompartmentName": "Intracellular"
        },
        {
          "Name": "UpperJejunum",
          "TransportDirection": "EffluxIntracellularToInterstitial",
          "CompartmentName": "Interstitial"
        },
        {
          "Name": "UpperJejunum",
          "TransportDirection": "EffluxMucosaIntracellularToLumen",
          "CompartmentName": "Intracellular"
        },
        {
          "Name": "LowerJejunum",
          "TransportDirection": "EffluxIntracellularToInterstitial",
          "CompartmentName": "Interstitial"
        },
        {
          "Name": "LowerJejunum",
          "TransportDirection": "EffluxMucosaIntracellularToLumen",
          "CompartmentName": "Intracellular"
        },
        {
          "Name": "UpperIleum",
          "TransportDirection": "EffluxIntracellularToInterstitial",
          "CompartmentName": "Interstitial"
        },
        {
          "Name": "UpperIleum",
          "TransportDirection": "EffluxMucosaIntracellularToLumen",
          "CompartmentName": "Intracellular"
        },
        {
          "Name": "LowerIleum",
          "TransportDirection": "EffluxIntracellularToInterstitial",
          "CompartmentName": "Interstitial"
        },
        {
          "Name": "LowerIleum",
          "TransportDirection": "EffluxMucosaIntracellularToLumen",
          "CompartmentName": "Intracellular"
        },
        {
          "Name": "LargeIntestine",
          "TransportDirection": "EffluxIntracellularToInterstitial",
          "CompartmentName": "Intracellular"
        },
        {
          "Name": "Caecum",
          "TransportDirection": "EffluxIntracellularToInterstitial",
          "CompartmentName": "Interstitial"
        },
        {
          "Name": "Caecum",
          "TransportDirection": "EffluxMucosaIntracellularToLumen",
          "CompartmentName": "Intracellular"
        },
        {
          "Name": "ColonAscendens",
          "TransportDirection": "EffluxIntracellularToInterstitial",
          "CompartmentName": "Interstitial"
        },
        {
          "Name": "ColonAscendens",
          "TransportDirection": "EffluxMucosaIntracellularToLumen",
          "CompartmentName": "Intracellular"
        },
        {
          "Name": "ColonTransversum",
          "TransportDirection": "EffluxIntracellularToInterstitial",
          "CompartmentName": "Interstitial"
        },
        {
          "Name": "ColonTransversum",
          "TransportDirection": "EffluxMucosaIntracellularToLumen",
          "CompartmentName": "Intracellular"
        },
        {
          "Name": "ColonDescendens",
          "TransportDirection": "EffluxIntracellularToInterstitial",
          "CompartmentName": "Interstitial"
        },
        {
          "Name": "ColonDescendens",
          "TransportDirection": "EffluxMucosaIntracellularToLumen",
          "CompartmentName": "Intracellular"
        },
        {
          "Name": "ColonSigmoid",
          "TransportDirection": "EffluxIntracellularToInterstitial",
          "CompartmentName": "Interstitial"
        },
        {
          "Name": "ColonSigmoid",
          "TransportDirection": "EffluxMucosaIntracellularToLumen",
          "CompartmentName": "Intracellular"
        },
        {
          "Name": "Rectum",
          "TransportDirection": "EffluxIntracellularToInterstitial",
          "CompartmentName": "Interstitial"
        },
        {
          "Name": "Rectum",
          "TransportDirection": "EffluxMucosaIntracellularToLumen",
          "CompartmentName": "Intracellular"
        },
        {
          "Name": "Periportal",
          "TransportDirection": "EffluxIntracellularToInterstitial",
          "CompartmentName": "Interstitial"
        },
        {
          "Name": "Periportal",
          "TransportDirection": "ExcretionLiver",
          "CompartmentName": "Intracellular"
        },
        {
          "Name": "Pericentral",
          "TransportDirection": "EffluxIntracellularToInterstitial",
          "CompartmentName": "Interstitial"
        },
        {
          "Name": "Pericentral",
          "TransportDirection": "ExcretionLiver",
          "CompartmentName": "Intracellular"
        },
        {
          "Name": "Lung",
          "TransportDirection": "EffluxIntracellularToInterstitial",
          "CompartmentName": "Intracellular"
        },
        {
          "Name": "Muscle",
          "TransportDirection": "EffluxIntracellularToInterstitial",
          "CompartmentName": "Intracellular"
        },
        {
          "Name": "Pancreas",
          "TransportDirection": "EffluxIntracellularToInterstitial",
          "CompartmentName": "Intracellular"
        },
        {
          "Name": "Skin",
          "TransportDirection": "EffluxIntracellularToInterstitial",
          "CompartmentName": "Intracellular"
        },
        {
          "Name": "Spleen",
          "TransportDirection": "EffluxIntracellularToInterstitial",
          "CompartmentName": "Intracellular"
        },
        {
          "Name": "BloodCells",
          "TransportDirection": "EffluxBloodCellsToPlasma"
        },
        {
          "Name": "VascularEndothelium",
          "TransportDirection": "EffluxInterstitialToPlasma"
        }
      ]
    },
    {
      "Type": "Transporter",
      "Species": "Human",
      "Molecule": "ABCG2",
      "Category": "Standard Population",
      "Parameters": [
        {
          "Path": "ABCG2|Reference concentration",
          "Value": 1.0,
          "Unit": "µmol/l"
        },
        {
          "Path": "ABCG2|Relative expression in blood cells",
          "Value": 0.0053658536585
        },
        {
          "Path": "ABCG2|t1/2 (intestine)",
          "Value": 23.0,
          "Unit": "h"
        },
        {
          "Path": "ABCG2|t1/2 (liver)",
          "Value": 36.0,
          "Unit": "h"
        },
        {
          "Path": "Organism|Bone|Intracellular|ABCG2|Relative expression",
          "Value": 0.2113821138
        },
        {
          "Path": "Organism|Brain|Intracellular|ABCG2|Relative expression",
          "Value": 0.4552845528
        },
        {
          "Path": "Organism|Gonads|Intracellular|ABCG2|Relative expression",
          "Value": 0.2703252033
        },
        {
          "Path": "Organism|Heart|Intracellular|ABCG2|Relative expression",
          "Value": 0.1099593496
        },
        {
          "Path": "Organism|Kidney|Intracellular|ABCG2|Relative expression",
          "Value": 0.0941056911
        },
        {
          "Path": "Organism|LargeIntestine|Intracellular|ABCG2|Relative expression",
          "Value": 0.1593495935
        },
        {
          "Path": "Organism|LargeIntestine|Mucosa|ColonAscendens|Intracellular|ABCG2|Relative expression",
          "Value": 0.1593495935
        },
        {
          "Path": "Organism|LargeIntestine|Mucosa|ColonDescendens|Intracellular|ABCG2|Relative expression",
          "Value": 0.1593495935
        },
        {
          "Path": "Organism|LargeIntestine|Mucosa|ColonSigmoid|Intracellular|ABCG2|Relative expression",
          "Value": 0.1593495935
        },
        {
          "Path": "Organism|LargeIntestine|Mucosa|ColonTransversum|Intracellular|ABCG2|Relative expression",
          "Value": 0.1593495935
        },
        {
          "Path": "Organism|Liver|Pericentral|Intracellular|ABCG2|Relative expression",
          "Value": 0.2825203252
        },
        {
          "Path": "Organism|Liver|Periportal|Intracellular|ABCG2|Relative expression",
          "Value": 0.2825203252
        },
        {
          "Path": "Organism|Lung|Intracellular|ABCG2|Relative expression",
          "Value": 0.2154471545
        },
        {
          "Path": "Organism|Muscle|Intracellular|ABCG2|Relative expression",
          "Value": 0.0331300813
        },
        {
          "Path": "Organism|Pancreas|Intracellular|ABCG2|Relative expression",
          "Value": 0.0054268292683
        },
        {
          "Path": "Organism|SmallIntestine|Intracellular|ABCG2|Relative expression",
          "Value": 1.0
        },
        {
          "Path": "Organism|SmallIntestine|Mucosa|Duodenum|Intracellular|ABCG2|Relative expression",
          "Value": 1.0
        },
        {
          "Path": "Organism|SmallIntestine|Mucosa|LowerIleum|Intracellular|ABCG2|Relative expression",
          "Value": 1.0
        },
        {
          "Path": "Organism|SmallIntestine|Mucosa|LowerJejunum|Intracellular|ABCG2|Relative expression",
          "Value": 1.0
        },
        {
          "Path": "Organism|SmallIntestine|Mucosa|UpperIleum|Intracellular|ABCG2|Relative expression",
          "Value": 1.0
        },
        {
          "Path": "Organism|SmallIntestine|Mucosa|UpperJejunum|Intracellular|ABCG2|Relative expression",
          "Value": 1.0
        },
        {
          "Path": "Organism|Spleen|Intracellular|ABCG2|Relative expression",
          "Value": 0.0585365854
        },
        {
          "Path": "Organism|Stomach|Intracellular|ABCG2|Relative expression",
          "Value": 0.0404471545
        }
      ],
      "TransportType": "Efflux",
      "Expression": [
        {
          "Name": "Bone",
          "TransportDirection": "EffluxIntracellularToInterstitial",
          "CompartmentName": "Intracellular"
        },
        {
          "Name": "Brain",
          "TransportDirection": "EffluxBrainInterstitialToPlasma",
          "CompartmentName": "Plasma"
        },
        {
          "Name": "Brain",
          "TransportDirection": "EffluxBrainTissueToInterstitial",
          "CompartmentName": "Interstitial"
        },
        {
          "Name": "Fat",
          "TransportDirection": "EffluxIntracellularToInterstitial",
          "CompartmentName": "Intracellular"
        },
        {
          "Name": "Gonads",
          "TransportDirection": "EffluxIntracellularToInterstitial",
          "CompartmentName": "Intracellular"
        },
        {
          "Name": "Heart",
          "TransportDirection": "EffluxIntracellularToInterstitial",
          "CompartmentName": "Intracellular"
        },
        {
          "Name": "Kidney",
          "TransportDirection": "EffluxIntracellularToInterstitial",
          "CompartmentName": "Interstitial"
        },
        {
          "Name": "Kidney",
          "TransportDirection": "ExcretionKidney",
          "CompartmentName": "Intracellular"
        },
        {
          "Name": "Stomach",
          "TransportDirection": "EffluxIntracellularToInterstitial",
          "CompartmentName": "Intracellular"
        },
        {
          "Name": "SmallIntestine",
          "TransportDirection": "EffluxIntracellularToInterstitial",
          "CompartmentName": "Intracellular"
        },
        {
          "Name": "Duodenum",
          "TransportDirection": "EffluxIntracellularToInterstitial",
          "CompartmentName": "Interstitial"
        },
        {
          "Name": "Duodenum",
          "TransportDirection": "EffluxMucosaIntracellularToLumen",
          "CompartmentName": "Intracellular"
        },
        {
          "Name": "UpperJejunum",
          "TransportDirection": "EffluxIntracellularToInterstitial",
          "CompartmentName": "Interstitial"
        },
        {
          "Name": "UpperJejunum",
          "TransportDirection": "EffluxMucosaIntracellularToLumen",
          "CompartmentName": "Intracellular"
        },
        {
          "Name": "LowerJejunum",
          "TransportDirection": "EffluxIntracellularToInterstitial",
          "CompartmentName": "Interstitial"
        },
        {
          "Name": "LowerJejunum",
          "TransportDirection": "EffluxMucosaIntracellularToLumen",
          "CompartmentName": "Intracellular"
        },
        {
          "Name": "UpperIleum",
          "TransportDirection": "EffluxIntracellularToInterstitial",
          "CompartmentName": "Interstitial"
        },
        {
          "Name": "UpperIleum",
          "TransportDirection": "EffluxMucosaIntracellularToLumen",
          "CompartmentName": "Intracellular"
        },
        {
          "Name": "LowerIleum",
          "TransportDirection": "EffluxIntracellularToInterstitial",
          "CompartmentName": "Interstitial"
        },
        {
          "Name": "LowerIleum",
          "TransportDirection": "EffluxMucosaIntracellularToLumen",
          "CompartmentName": "Intracellular"
        },
        {
          "Name": "LargeIntestine",
          "TransportDirection": "EffluxIntracellularToInterstitial",
          "CompartmentName": "Intracellular"
        },
        {
          "Name": "Caecum",
          "TransportDirection": "EffluxIntracellularToInterstitial",
          "CompartmentName": "Interstitial"
        },
        {
          "Name": "Caecum",
          "TransportDirection": "EffluxMucosaIntracellularToLumen",
          "CompartmentName": "Intracellular"
        },
        {
          "Name": "ColonAscendens",
          "TransportDirection": "EffluxIntracellularToInterstitial",
          "CompartmentName": "Interstitial"
        },
        {
          "Name": "ColonAscendens",
          "TransportDirection": "EffluxMucosaIntracellularToLumen",
          "CompartmentName": "Intracellular"
        },
        {
          "Name": "ColonTransversum",
          "TransportDirection": "EffluxIntracellularToInterstitial",
          "CompartmentName": "Interstitial"
        },
        {
          "Name": "ColonTransversum",
          "TransportDirection": "EffluxMucosaIntracellularToLumen",
          "CompartmentName": "Intracellular"
        },
        {
          "Name": "ColonDescendens",
          "TransportDirection": "EffluxIntracellularToInterstitial",
          "CompartmentName": "Interstitial"
        },
        {
          "Name": "ColonDescendens",
          "TransportDirection": "EffluxMucosaIntracellularToLumen",
          "CompartmentName": "Intracellular"
        },
        {
          "Name": "ColonSigmoid",
          "TransportDirection": "EffluxIntracellularToInterstitial",
          "CompartmentName": "Interstitial"
        },
        {
          "Name": "ColonSigmoid",
          "TransportDirection": "EffluxMucosaIntracellularToLumen",
          "CompartmentName": "Intracellular"
        },
        {
          "Name": "Rectum",
          "TransportDirection": "EffluxIntracellularToInterstitial",
          "CompartmentName": "Interstitial"
        },
        {
          "Name": "Rectum",
          "TransportDirection": "EffluxMucosaIntracellularToLumen",
          "CompartmentName": "Intracellular"
        },
        {
          "Name": "Periportal",
          "TransportDirection": "EffluxIntracellularToInterstitial",
          "CompartmentName": "Interstitial"
        },
        {
          "Name": "Periportal",
          "TransportDirection": "ExcretionLiver",
          "CompartmentName": "Intracellular"
        },
        {
          "Name": "Pericentral",
          "TransportDirection": "EffluxIntracellularToInterstitial",
          "CompartmentName": "Interstitial"
        },
        {
          "Name": "Pericentral",
          "TransportDirection": "ExcretionLiver",
          "CompartmentName": "Intracellular"
        },
        {
          "Name": "Lung",
          "TransportDirection": "EffluxIntracellularToInterstitial",
          "CompartmentName": "Intracellular"
        },
        {
          "Name": "Muscle",
          "TransportDirection": "EffluxIntracellularToInterstitial",
          "CompartmentName": "Intracellular"
        },
        {
          "Name": "Pancreas",
          "TransportDirection": "EffluxIntracellularToInterstitial",
          "CompartmentName": "Intracellular"
        },
        {
          "Name": "Skin",
          "TransportDirection": "EffluxIntracellularToInterstitial",
          "CompartmentName": "Intracellular"
        },
        {
          "Name": "Spleen",
          "TransportDirection": "EffluxIntracellularToInterstitial",
          "CompartmentName": "Intracellular"
        },
        {
          "Name": "BloodCells",
          "TransportDirection": "EffluxBloodCellsToPlasma"
        },
        {
          "Name": "VascularEndothelium",
          "TransportDirection": "EffluxInterstitialToPlasma"
        }
      ]
    },
    {
      "Type": "Enzyme",
      "Species": "Human",
      "Molecule": "CYP2C19",
      "Category": "Standard Population",
      "Parameters": [
        {
          "Path": "CYP2C19|Reference concentration",
          "Value": 0.76,
          "Unit": "µmol/l"
        },
        {
          "Path": "CYP2C19|t1/2 (intestine)",
          "Value": 23.0,
          "Unit": "h"
        },
        {
          "Path": "CYP2C19|t1/2 (liver)",
          "Value": 26.0,
          "Unit": "h"
        },
        {
          "Path": "Organism|Brain|Intracellular|CYP2C19|Relative expression",
          "Value": 0.00014961101137
        },
        {
          "Path": "Organism|Gonads|Intracellular|CYP2C19|Relative expression",
          "Value": 0.0003526545268
        },
        {
          "Path": "Organism|Kidney|Intracellular|CYP2C19|Relative expression",
          "Value": 0.00015816021202
        },
        {
          "Path": "Organism|Liver|Pericentral|Intracellular|CYP2C19|Relative expression",
          "Value": 1.0
        },
        {
          "Path": "Organism|Liver|Periportal|Intracellular|CYP2C19|Relative expression",
          "Value": 1.0
        },
        {
          "Path": "Organism|Lung|Intracellular|CYP2C19|Relative expression",
          "Value": 0.00040608703086
        },
        {
          "Path": "Organism|SmallIntestine|Intracellular|CYP2C19|Relative expression",
          "Value": 0.3238009746
        },
        {
          "Path": "Organism|SmallIntestine|Mucosa|Duodenum|Intracellular|CYP2C19|Relative expression",
          "Value": 0.3238009746
        },
        {
          "Path": "Organism|SmallIntestine|Mucosa|LowerIleum|Intracellular|CYP2C19|Relative expression",
          "Value": 0.3238009746
        },
        {
          "Path": "Organism|SmallIntestine|Mucosa|LowerJejunum|Intracellular|CYP2C19|Relative expression",
          "Value": 0.3238009746
        },
        {
          "Path": "Organism|SmallIntestine|Mucosa|UpperIleum|Intracellular|CYP2C19|Relative expression",
          "Value": 0.3238009746
        },
        {
          "Path": "Organism|SmallIntestine|Mucosa|UpperJejunum|Intracellular|CYP2C19|Relative expression",
          "Value": 0.3238009746
        }
      ],
      "Localization": "Intracellular",
      "Ontogeny": {
        "Name": "CYP2C19"
      }
    },
    {
      "Type": "Enzyme",
      "Species": "Human",
      "Molecule": "CYP2C9",
      "Category": "Standard Population",
      "Parameters": [
        {
          "Path": "CYP2C9|Reference concentration",
          "Value": 3.84,
          "Unit": "µmol/l"
        },
        {
          "Path": "CYP2C9|t1/2 (intestine)",
          "Value": 23.0,
          "Unit": "h"
        },
        {
          "Path": "CYP2C9|t1/2 (liver)",
          "Value": 104.0,
          "Unit": "h"
        },
        {
          "Path": "Organism|Brain|Intracellular|CYP2C9|Relative expression",
          "Value": 0.00039687350455
        },
        {
          "Path": "Organism|Gonads|Intracellular|CYP2C9|Relative expression",
          "Value": 4.5940341362E-05
        },
        {
          "Path": "Organism|Kidney|Intracellular|CYP2C9|Relative expression",
          "Value": 0.0018822778753
        },
        {
          "Path": "Organism|Liver|Pericentral|Intracellular|CYP2C9|Relative expression",
          "Value": 1.0
        },
        {
          "Path": "Organism|Liver|Periportal|Intracellular|CYP2C9|Relative expression",
          "Value": 1.0
        },
        {
          "Path": "Organism|Lung|Intracellular|CYP2C9|Relative expression",
          "Value": 0.0002131121391
        },
        {
          "Path": "Organism|SmallIntestine|Intracellular|CYP2C9|Relative expression",
          "Value": 0.1199553358
        },
        {
          "Path": "Organism|SmallIntestine|Mucosa|Duodenum|Intracellular|CYP2C9|Relative expression",
          "Value": 0.1199553358
        },
        {
          "Path": "Organism|SmallIntestine|Mucosa|LowerIleum|Intracellular|CYP2C9|Relative expression",
          "Value": 0.1199553358
        },
        {
          "Path": "Organism|SmallIntestine|Mucosa|LowerJejunum|Intracellular|CYP2C9|Relative expression",
          "Value": 0.1199553358
        },
        {
          "Path": "Organism|SmallIntestine|Mucosa|UpperIleum|Intracellular|CYP2C9|Relative expression",
          "Value": 0.1199553358
        },
        {
          "Path": "Organism|SmallIntestine|Mucosa|UpperJejunum|Intracellular|CYP2C9|Relative expression",
          "Value": 0.1199553358
        }
      ],
      "Localization": "Intracellular",
      "Ontogeny": {
        "Name": "CYP2C9"
      }
    },
    {
      "Type": "Enzyme",
      "Species": "Human",
      "Molecule": "CYP2D6",
      "Category": "Standard Population",
      "Parameters": [
        {
          "Path": "CYP2D6|Reference concentration",
          "Value": 0.4,
          "Unit": "µmol/l"
        },
        {
          "Path": "CYP2D6|t1/2 (intestine)",
          "Value": 23.0,
          "Unit": "h"
        },
        {
          "Path": "CYP2D6|t1/2 (liver)",
          "Value": 51.0,
          "Unit": "h"
        },
        {
          "Path": "Organism|Brain|Intracellular|CYP2D6|Relative expression",
          "Value": 0.00768702814
        },
        {
          "Path": "Organism|Gonads|Intracellular|CYP2D6|Relative expression",
          "Value": 0.768702814
        },
        {
          "Path": "Organism|Kidney|Intracellular|CYP2D6|Relative expression",
          "Value": 0.0208304736
        },
        {
          "Path": "Organism|Liver|Pericentral|Intracellular|CYP2D6|Relative expression",
          "Value": 1.0
        },
        {
          "Path": "Organism|Liver|Periportal|Intracellular|CYP2D6|Relative expression",
          "Value": 1.0
        },
        {
          "Path": "Organism|Lung|Intracellular|CYP2D6|Relative expression",
          "Value": 0.0223404255
        },
        {
          "Path": "Organism|SmallIntestine|Intracellular|CYP2D6|Relative expression",
          "Value": 0.0909402883
        },
        {
          "Path": "Organism|SmallIntestine|Mucosa|Duodenum|Intracellular|CYP2D6|Relative expression",
          "Value": 0.0909402883
        },
        {
          "Path": "Organism|SmallIntestine|Mucosa|LowerIleum|Intracellular|CYP2D6|Relative expression",
          "Value": 0.0909402883
        },
        {
          "Path": "Organism|SmallIntestine|Mucosa|LowerJejunum|Intracellular|CYP2D6|Relative expression",
          "Value": 0.0909402883
        },
        {
          "Path": "Organism|SmallIntestine|Mucosa|UpperIleum|Intracellular|CYP2D6|Relative expression",
          "Value": 0.0909402883
        },
        {
          "Path": "Organism|SmallIntestine|Mucosa|UpperJejunum|Intracellular|CYP2D6|Relative expression",
          "Value": 0.0909402883
        }
      ],
      "Localization": "Intracellular",
      "Ontogeny": {
        "Name": "CYP2D6"
      }
    },
    {
      "Type": "Enzyme",
      "Species": "Human",
      "Molecule": "CYP1A2",
      "Category": "Standard Population",
      "Parameters": [
        {
          "Path": "CYP1A2|Reference concentration",
          "Value": 1.8,
          "Unit": "µmol/l"
        },
        {
          "Path": "CYP1A2|t1/2 (intestine)",
          "Value": 23.0,
          "Unit": "h"
        },
        {
          "Path": "CYP1A2|t1/2 (liver)",
          "Value": 39.0,
          "Unit": "h"
        },
        {
          "Path": "Organism|Gonads|Intracellular|CYP1A2|Relative expression",
          "Value": 0.00029559748428
        },
        {
          "Path": "Organism|Kidney|Intracellular|CYP1A2|Relative expression",
          "Value": 4.4025157233E-06
        },
        {
          "Path": "Organism|Liver|Pericentral|Intracellular|CYP1A2|Relative expression",
          "Value": 1.0
        },
        {
          "Path": "Organism|Liver|Periportal|Intracellular|CYP1A2|Relative expression",
          "Value": 1.0
        },
        {
          "Path": "Organism|Lung|Intracellular|CYP1A2|Relative expression",
          "Value": 2.4947589099E-05
        }
      ],
      "Localization": "Intracellular",
      "Ontogeny": {
        "Name": "CYP1A2"
      }
    },
    {
      "Type": "Enzyme",
      "Species": "Human",
      "Molecule": "AADAC",
      "Category": "Standard Population",
      "Parameters": [
        {
          "Path": "AADAC|Reference concentration",
          "Value": 1.0,
          "Unit": "µmol/l"
        },
        {
          "Path": "AADAC|Relative expression in blood cells",
          "Value": 3.9102564103E-05
        },
        {
          "Path": "AADAC|Relative expression in plasma",
          "Value": 3.9102564103E-05
        },
        {
          "Path": "AADAC|t1/2 (intestine)",
          "Value": 23.0,
          "Unit": "h"
        },
        {
          "Path": "AADAC|t1/2 (liver)",
          "Value": 36.0,
          "Unit": "h"
        },
        {
          "Path": "Organism|Bone|Intracellular|AADAC|Relative expression",
          "Value": 4.8717948718E-05
        },
        {
          "Path": "Organism|Brain|Intracellular|AADAC|Relative expression",
          "Value": 3.9743589744E-05
        },
        {
          "Path": "Organism|Gonads|Intracellular|AADAC|Relative expression",
          "Value": 0.0011923076923
        },
        {
          "Path": "Organism|Heart|Intracellular|AADAC|Relative expression",
          "Value": 0.0026602564103
        },
        {
          "Path": "Organism|Kidney|Intracellular|AADAC|Relative expression",
          "Value": 5.7051282051E-05
        },
        {
          "Path": "Organism|LargeIntestine|Intracellular|AADAC|Relative expression",
          "Value": 0.00010384615385
        },
        {
          "Path": "Organism|LargeIntestine|Mucosa|ColonAscendens|Intracellular|AADAC|Relative expression",
          "Value": 0.00010384615385
        },
        {
          "Path": "Organism|LargeIntestine|Mucosa|ColonDescendens|Intracellular|AADAC|Relative expression",
          "Value": 0.00010384615385
        },
        {
          "Path": "Organism|LargeIntestine|Mucosa|ColonSigmoid|Intracellular|AADAC|Relative expression",
          "Value": 0.00010384615385
        },
        {
          "Path": "Organism|LargeIntestine|Mucosa|ColonTransversum|Intracellular|AADAC|Relative expression",
          "Value": 0.00010384615385
        },
        {
          "Path": "Organism|Liver|Pericentral|Intracellular|AADAC|Relative expression",
          "Value": 1.0
        },
        {
          "Path": "Organism|Liver|Periportal|Intracellular|AADAC|Relative expression",
          "Value": 1.0
        },
        {
          "Path": "Organism|Lung|Intracellular|AADAC|Relative expression",
          "Value": 0.0269230769
        },
        {
          "Path": "Organism|Muscle|Intracellular|AADAC|Relative expression",
          "Value": 0.00020833333333
        },
        {
          "Path": "Organism|Pancreas|Intracellular|AADAC|Relative expression",
          "Value": 0.1474358974
        },
        {
          "Path": "Organism|SmallIntestine|Intracellular|AADAC|Relative expression",
          "Value": 0.2544871795
        },
        {
          "Path": "Organism|SmallIntestine|Mucosa|Duodenum|Intracellular|AADAC|Relative expression",
          "Value": 0.2544871795
        },
        {
          "Path": "Organism|SmallIntestine|Mucosa|LowerIleum|Intracellular|AADAC|Relative expression",
          "Value": 0.2544871795
        },
        {
          "Path": "Organism|SmallIntestine|Mucosa|LowerJejunum|Intracellular|AADAC|Relative expression",
          "Value": 0.2544871795
        },
        {
          "Path": "Organism|SmallIntestine|Mucosa|UpperIleum|Intracellular|AADAC|Relative expression",
          "Value": 0.2544871795
        },
        {
          "Path": "Organism|SmallIntestine|Mucosa|UpperJejunum|Intracellular|AADAC|Relative expression",
          "Value": 0.2544871795
        },
        {
          "Path": "Organism|Spleen|Intracellular|AADAC|Relative expression",
          "Value": 0.00037115384615
        },
        {
          "Path": "Organism|Stomach|Intracellular|AADAC|Relative expression",
          "Value": 0.0775641026
        }
      ],
      "Localization": "Intracellular"
    },
    {
      "Type": "Transporter",
      "Species": "Human",
      "Molecule": "LST-3TM12",
      "Category": "Standard Population",
      "Parameters": [
        {
          "Path": "LST-3TM12|Reference concentration",
          "Value": 1.0,
          "Unit": "µmol/l"
        },
        {
          "Path": "LST-3TM12|t1/2 (intestine)",
          "Value": 23.0,
          "Unit": "h"
        },
        {
          "Path": "LST-3TM12|t1/2 (liver)",
          "Value": 36.0,
          "Unit": "h"
        },
        {
          "Path": "Organism|Brain|Intracellular|LST-3TM12|Relative expression",
          "Value": 0.00014166666667
        },
        {
          "Path": "Organism|Gonads|Intracellular|LST-3TM12|Relative expression",
          "Value": 0.0141666667
        },
        {
          "Path": "Organism|Heart|Intracellular|LST-3TM12|Relative expression",
          "Value": 0.0008253968254
        },
        {
          "Path": "Organism|Liver|Pericentral|Intracellular|LST-3TM12|Relative expression",
          "Value": 1.0
        },
        {
          "Path": "Organism|Liver|Periportal|Intracellular|LST-3TM12|Relative expression",
          "Value": 1.0
        },
        {
          "Path": "Organism|Lung|Intracellular|LST-3TM12|Relative expression",
          "Value": 4.0079365079E-05
        },
        {
          "Path": "Organism|Muscle|Intracellular|LST-3TM12|Relative expression",
          "Value": 0.00064682539683
        }
      ],
      "TransportType": "Efflux",
      "Expression": [
        {
          "Name": "Bone",
          "TransportDirection": "EffluxIntracellularToInterstitial",
          "CompartmentName": "Intracellular"
        },
        {
          "Name": "Brain",
          "TransportDirection": "EffluxBrainInterstitialToPlasma",
          "CompartmentName": "Plasma"
        },
        {
          "Name": "Brain",
          "TransportDirection": "EffluxBrainTissueToInterstitial",
          "CompartmentName": "Interstitial"
        },
        {
          "Name": "Fat",
          "TransportDirection": "EffluxIntracellularToInterstitial",
          "CompartmentName": "Intracellular"
        },
        {
          "Name": "Gonads",
          "TransportDirection": "EffluxIntracellularToInterstitial",
          "CompartmentName": "Intracellular"
        },
        {
          "Name": "Heart",
          "TransportDirection": "EffluxIntracellularToInterstitial",
          "CompartmentName": "Intracellular"
        },
        {
          "Name": "Kidney",
          "TransportDirection": "EffluxIntracellularToInterstitial",
          "CompartmentName": "Interstitial"
        },
        {
          "Name": "Kidney",
          "TransportDirection": "ExcretionKidney",
          "CompartmentName": "Intracellular"
        },
        {
          "Name": "Stomach",
          "TransportDirection": "EffluxIntracellularToInterstitial",
          "CompartmentName": "Intracellular"
        },
        {
          "Name": "SmallIntestine",
          "TransportDirection": "EffluxIntracellularToInterstitial",
          "CompartmentName": "Intracellular"
        },
        {
          "Name": "Duodenum",
          "TransportDirection": "EffluxIntracellularToInterstitial",
          "CompartmentName": "Interstitial"
        },
        {
          "Name": "Duodenum",
          "TransportDirection": "EffluxMucosaIntracellularToLumen",
          "CompartmentName": "Intracellular"
        },
        {
          "Name": "UpperJejunum",
          "TransportDirection": "EffluxIntracellularToInterstitial",
          "CompartmentName": "Interstitial"
        },
        {
          "Name": "UpperJejunum",
          "TransportDirection": "EffluxMucosaIntracellularToLumen",
          "CompartmentName": "Intracellular"
        },
        {
          "Name": "LowerJejunum",
          "TransportDirection": "EffluxIntracellularToInterstitial",
          "CompartmentName": "Interstitial"
        },
        {
          "Name": "LowerJejunum",
          "TransportDirection": "EffluxMucosaIntracellularToLumen",
          "CompartmentName": "Intracellular"
        },
        {
          "Name": "UpperIleum",
          "TransportDirection": "EffluxIntracellularToInterstitial",
          "CompartmentName": "Interstitial"
        },
        {
          "Name": "UpperIleum",
          "TransportDirection": "EffluxMucosaIntracellularToLumen",
          "CompartmentName": "Intracellular"
        },
        {
          "Name": "LowerIleum",
          "TransportDirection": "EffluxIntracellularToInterstitial",
          "CompartmentName": "Interstitial"
        },
        {
          "Name": "LowerIleum",
          "TransportDirection": "EffluxMucosaIntracellularToLumen",
          "CompartmentName": "Intracellular"
        },
        {
          "Name": "LargeIntestine",
          "TransportDirection": "EffluxIntracellularToInterstitial",
          "CompartmentName": "Intracellular"
        },
        {
          "Name": "Caecum",
          "TransportDirection": "EffluxIntracellularToInterstitial",
          "CompartmentName": "Interstitial"
        },
        {
          "Name": "Caecum",
          "TransportDirection": "EffluxMucosaIntracellularToLumen",
          "CompartmentName": "Intracellular"
        },
        {
          "Name": "ColonAscendens",
          "TransportDirection": "EffluxIntracellularToInterstitial",
          "CompartmentName": "Interstitial"
        },
        {
          "Name": "ColonAscendens",
          "TransportDirection": "EffluxMucosaIntracellularToLumen",
          "CompartmentName": "Intracellular"
        },
        {
          "Name": "ColonTransversum",
          "TransportDirection": "EffluxIntracellularToInterstitial",
          "CompartmentName": "Interstitial"
        },
        {
          "Name": "ColonTransversum",
          "TransportDirection": "EffluxMucosaIntracellularToLumen",
          "CompartmentName": "Intracellular"
        },
        {
          "Name": "ColonDescendens",
          "TransportDirection": "EffluxIntracellularToInterstitial",
          "CompartmentName": "Interstitial"
        },
        {
          "Name": "ColonDescendens",
          "TransportDirection": "EffluxMucosaIntracellularToLumen",
          "CompartmentName": "Intracellular"
        },
        {
          "Name": "ColonSigmoid",
          "TransportDirection": "EffluxIntracellularToInterstitial",
          "CompartmentName": "Interstitial"
        },
        {
          "Name": "ColonSigmoid",
          "TransportDirection": "EffluxMucosaIntracellularToLumen",
          "CompartmentName": "Intracellular"
        },
        {
          "Name": "Rectum",
          "TransportDirection": "EffluxIntracellularToInterstitial",
          "CompartmentName": "Interstitial"
        },
        {
          "Name": "Rectum",
          "TransportDirection": "EffluxMucosaIntracellularToLumen",
          "CompartmentName": "Intracellular"
        },
        {
          "Name": "Periportal",
          "TransportDirection": "EffluxIntracellularToInterstitial",
          "CompartmentName": "Interstitial"
        },
        {
          "Name": "Periportal",
          "TransportDirection": "ExcretionLiver",
          "CompartmentName": "Intracellular"
        },
        {
          "Name": "Pericentral",
          "TransportDirection": "EffluxIntracellularToInterstitial",
          "CompartmentName": "Interstitial"
        },
        {
          "Name": "Pericentral",
          "TransportDirection": "ExcretionLiver",
          "CompartmentName": "Intracellular"
        },
        {
          "Name": "Lung",
          "TransportDirection": "EffluxIntracellularToInterstitial",
          "CompartmentName": "Intracellular"
        },
        {
          "Name": "Muscle",
          "TransportDirection": "EffluxIntracellularToInterstitial",
          "CompartmentName": "Intracellular"
        },
        {
          "Name": "Pancreas",
          "TransportDirection": "EffluxIntracellularToInterstitial",
          "CompartmentName": "Intracellular"
        },
        {
          "Name": "Skin",
          "TransportDirection": "EffluxIntracellularToInterstitial",
          "CompartmentName": "Intracellular"
        },
        {
          "Name": "Spleen",
          "TransportDirection": "EffluxIntracellularToInterstitial",
          "CompartmentName": "Intracellular"
        },
        {
          "Name": "BloodCells",
          "TransportDirection": "EffluxBloodCellsToPlasma"
        },
        {
          "Name": "VascularEndothelium",
          "TransportDirection": "EffluxInterstitialToPlasma"
        }
      ]
    }
  ],
  "Individuals": [
    {
      "Name": "Standard ID",
      "Seed": 566583640,
      "OriginData": {
        "CalculationMethods": [
          "SurfaceAreaPlsInt_VAR1",
          "Body surface area - Mosteller"
        ],
        "Species": "Human",
        "Population": "Japanese_Population",
        "Gender": "MALE",
        "Age": {
          "Value": 35.0,
          "Unit": "year(s)"
        },
        "Weight": {
          "Value": 65.6,
          "Unit": "kg"
        },
        "Height": {
          "Value": 170.5,
          "Unit": "cm"
        }
      },
      "ExpressionProfiles": [
        "CYP3A4|Human|Standard ID",
        "ABCB1|Human|Standard ID",
        "ABCG2|Human|Standard ID",
        "CYP2C19|Human|Standard ID",
        "CYP2C9|Human|Standard ID",
        "CYP2D6|Human|Standard ID",
        "CYP1A2|Human|Standard ID",
        "AADAC|Human|Standard ID",
        "LST-3TM12|Human|Standard ID"
      ]
    },
    {
      "Name": "ID 01 - Single",
      "Seed": 58938015,
      "OriginData": {
        "CalculationMethods": [
          "SurfaceAreaPlsInt_VAR1",
          "Body surface area - Mosteller"
        ],
        "Species": "Human",
        "Population": "Japanese_Population",
        "Gender": "MALE",
        "Age": {
          "Value": 25.13,
          "Unit": "year(s)"
        },
        "Weight": {
          "Value": 72.33,
          "Unit": "kg"
        },
        "Height": {
          "Value": 176.97,
          "Unit": "cm"
        }
      },
      "ExpressionProfiles": [
        "CYP3A4|Human|Standard ID",
        "ABCB1|Human|Standard ID",
        "ABCG2|Human|Standard ID",
        "CYP2C19|Human|Standard ID",
        "CYP2C9|Human|Standard ID",
        "CYP2D6|Human|Standard ID",
        "CYP1A2|Human|Standard ID",
        "AADAC|Human|Standard ID",
        "LST-3TM12|Human|Standard ID"
      ]
    },
    {
      "Name": "ID 01 - Multiple",
      "Seed": 59295125,
      "OriginData": {
        "CalculationMethods": [
          "SurfaceAreaPlsInt_VAR1",
          "Body surface area - Mosteller"
        ],
        "Species": "Human",
        "Population": "Japanese_Population",
        "Gender": "MALE",
        "Age": {
          "Value": 26.5,
          "Unit": "year(s)"
        },
        "Weight": {
          "Value": 69.19,
          "Unit": "kg"
        },
        "Height": {
          "Value": 173.14,
          "Unit": "cm"
        }
      },
      "ExpressionProfiles": [
        "CYP3A4|Human|Standard ID",
        "ABCB1|Human|Standard ID",
        "ABCG2|Human|Standard ID",
        "CYP2C19|Human|Standard ID",
        "CYP2C9|Human|Standard ID",
        "CYP2D6|Human|Standard ID",
        "CYP1A2|Human|Standard ID",
        "AADAC|Human|Standard ID",
        "LST-3TM12|Human|Standard ID"
      ]
    },
    {
      "Name": "ID 02",
      "Seed": 121319578,
      "OriginData": {
        "CalculationMethods": [
          "SurfaceAreaPlsInt_VAR1",
          "Body surface area - Mosteller"
        ],
        "Species": "Human",
        "Population": "Japanese_Population",
        "Gender": "MALE",
        "Age": {
          "Value": 23.9,
          "Unit": "year(s)"
        },
        "Weight": {
          "Value": 68.4,
          "Unit": "kg"
        },
        "Height": {
          "Value": 173.1,
          "Unit": "cm"
        }
      },
      "ExpressionProfiles": [
        "CYP3A4|Human|Standard ID",
        "ABCB1|Human|Standard ID",
        "ABCG2|Human|Standard ID",
        "CYP2C19|Human|Standard ID",
        "CYP2C9|Human|Standard ID",
        "CYP2D6|Human|Standard ID",
        "CYP1A2|Human|Standard ID",
        "AADAC|Human|Standard ID",
        "LST-3TM12|Human|Standard ID"
      ]
    },
    {
      "Name": "ID 04 - 50mg",
      "Seed": 121420515,
      "OriginData": {
        "CalculationMethods": [
          "SurfaceAreaPlsInt_VAR1",
          "Body surface area - Mosteller"
        ],
        "Species": "Human",
        "Population": "Japanese_Population",
        "Gender": "MALE",
        "Age": {
          "Value": 28.6,
          "Unit": "year(s)"
        },
        "Weight": {
          "Value": 60.32,
          "Unit": "kg"
        },
        "Height": {
          "Value": 164.4,
          "Unit": "cm"
        }
      },
      "ExpressionProfiles": [
        "CYP3A4|Human|Standard ID",
        "ABCB1|Human|Standard ID",
        "ABCG2|Human|Standard ID",
        "CYP2C19|Human|Standard ID",
        "CYP2C9|Human|Standard ID",
        "CYP2D6|Human|Standard ID",
        "CYP1A2|Human|Standard ID",
        "AADAC|Human|Standard ID",
        "LST-3TM12|Human|Standard ID"
      ]
    },
    {
      "Name": "ID 04 - 100mg",
      "Seed": 121453171,
      "OriginData": {
        "CalculationMethods": [
          "SurfaceAreaPlsInt_VAR1",
          "Body surface area - Mosteller"
        ],
        "Species": "Human",
        "Population": "Japanese_Population",
        "Gender": "MALE",
        "Age": {
          "Value": 35.0,
          "Unit": "year(s)"
        },
        "Weight": {
          "Value": 61.48,
          "Unit": "kg"
        },
        "Height": {
          "Value": 164.77,
          "Unit": "cm"
        }
      },
      "ExpressionProfiles": [
        "CYP3A4|Human|Standard ID",
        "ABCB1|Human|Standard ID",
        "ABCG2|Human|Standard ID",
        "CYP2C19|Human|Standard ID",
        "CYP2C9|Human|Standard ID",
        "CYP2D6|Human|Standard ID",
        "CYP1A2|Human|Standard ID",
        "AADAC|Human|Standard ID",
        "LST-3TM12|Human|Standard ID"
      ]
    },
    {
      "Name": "ID 04 - 200mg",
      "Seed": 121486031,
      "OriginData": {
        "CalculationMethods": [
          "SurfaceAreaPlsInt_VAR1",
          "Body surface area - Mosteller"
        ],
        "Species": "Human",
        "Population": "Japanese_Population",
        "Gender": "MALE",
        "Age": {
          "Value": 28.2,
          "Unit": "year(s)"
        },
        "Weight": {
          "Value": 59.84,
          "Unit": "kg"
        },
        "Height": {
          "Value": 162.09,
          "Unit": "cm"
        }
      },
      "ExpressionProfiles": [
        "CYP3A4|Human|Standard ID",
        "ABCB1|Human|Standard ID",
        "ABCG2|Human|Standard ID",
        "CYP2C19|Human|Standard ID",
        "CYP2C9|Human|Standard ID",
        "CYP2D6|Human|Standard ID",
        "CYP1A2|Human|Standard ID",
        "AADAC|Human|Standard ID",
        "LST-3TM12|Human|Standard ID"
      ]
    },
    {
      "Name": "ID 05",
      "Seed": 121705265,
      "OriginData": {
        "CalculationMethods": [
          "SurfaceAreaPlsInt_VAR1",
          "Body surface area - Mosteller"
        ],
        "Species": "Human",
        "Population": "Japanese_Population",
        "Gender": "MALE",
        "Age": {
          "Value": 29.8,
          "Unit": "year(s)"
        },
        "Weight": {
          "Value": 71.1,
          "Unit": "kg"
        },
        "Height": {
          "Value": 174.0,
          "Unit": "cm"
        }
      },
      "ExpressionProfiles": [
        "CYP3A4|Human|Standard ID",
        "ABCB1|Human|Standard ID",
        "ABCG2|Human|Standard ID",
        "CYP2C19|Human|Standard ID",
        "CYP2C9|Human|Standard ID",
        "CYP2D6|Human|Standard ID",
        "CYP1A2|Human|Standard ID",
        "AADAC|Human|Standard ID",
        "LST-3TM12|Human|Standard ID"
      ]
    },
    {
      "Name": "ID 06",
      "Seed": 121968921,
      "OriginData": {
        "CalculationMethods": [
          "SurfaceAreaPlsInt_VAR1",
          "Body surface area - Mosteller"
        ],
        "Species": "Human",
        "Population": "Japanese_Population",
        "Gender": "MALE",
        "Age": {
          "Value": 24.19,
          "Unit": "year(s)"
        },
        "Weight": {
          "Value": 67.97,
          "Unit": "kg"
        },
        "Height": {
          "Value": 172.07,
          "Unit": "cm"
        }
      },
      "ExpressionProfiles": [
        "CYP3A4|Human|Standard ID",
        "ABCB1|Human|Standard ID",
        "ABCG2|Human|Standard ID",
        "CYP2C19|Human|Standard ID",
        "CYP2C9|Human|Standard ID",
        "CYP2D6|Human|Standard ID",
        "CYP1A2|Human|Standard ID",
        "AADAC|Human|Standard ID",
        "LST-3TM12|Human|Standard ID"
      ]
    },
    {
      "Name": "ID 03",
      "Seed": 58938015,
      "OriginData": {
        "CalculationMethods": [
          "SurfaceAreaPlsInt_VAR1",
          "Body surface area - Mosteller"
        ],
        "Species": "Human",
        "Population": "Japanese_Population",
        "Gender": "MALE",
        "Age": {
          "Value": 25.13,
          "Unit": "year(s)"
        },
        "Weight": {
          "Value": 72.33,
          "Unit": "kg"
        },
        "Height": {
          "Value": 176.97,
          "Unit": "cm"
        }
      },
      "ExpressionProfiles": [
        "CYP3A4|Human|Standard ID",
        "ABCB1|Human|Standard ID",
        "ABCG2|Human|Standard ID",
        "CYP2C19|Human|Standard ID",
        "CYP2C9|Human|Standard ID",
        "CYP2D6|Human|Standard ID",
        "CYP1A2|Human|Standard ID",
        "AADAC|Human|Standard ID",
        "LST-3TM12|Human|Standard ID"
      ]
    },
    {
      "Name": "ID 07",
      "Seed": 58938015,
      "OriginData": {
        "CalculationMethods": [
          "SurfaceAreaPlsInt_VAR1",
          "Body surface area - Mosteller"
        ],
        "Species": "Human",
        "Population": "Japanese_Population",
        "Gender": "MALE",
        "Age": {
          "Value": 25.13,
          "Unit": "year(s)"
        },
        "Weight": {
          "Value": 72.33,
          "Unit": "kg"
        },
        "Height": {
          "Value": 176.97,
          "Unit": "cm"
        }
      },
      "ExpressionProfiles": [
        "CYP3A4|Human|Standard ID",
        "ABCB1|Human|Standard ID",
        "ABCG2|Human|Standard ID",
        "CYP2C19|Human|Standard ID",
        "CYP2C9|Human|Standard ID",
        "CYP2D6|Human|Standard ID",
        "CYP1A2|Human|Standard ID",
        "AADAC|Human|Standard ID",
        "LST-3TM12|Human|Standard ID"
      ]
    }
  ],
  "Populations": [
    {
      "Name": "Standard Population",
      "Seed": 1090828,
      "Settings": {
        "NumberOfIndividuals": 100,
        "ProportionOfFemales": 0,
        "Age": {
          "Min": 19.0,
          "Max": 45.0,
          "Unit": "year(s)"
        },
        "BMI": {
          "Min": 19.0,
          "Max": 28.0,
          "Unit": "kg/m²"
        },
        "Individual": {
          "Name": "Standard ID",
          "Seed": 566583640,
          "OriginData": {
            "CalculationMethods": [
              "SurfaceAreaPlsInt_VAR1",
              "Body surface area - Mosteller"
            ],
            "Species": "Human",
            "Population": "Japanese_Population",
            "Gender": "MALE",
            "Age": {
              "Value": 35.0,
              "Unit": "year(s)"
            },
            "Weight": {
              "Value": 65.6,
              "Unit": "kg"
            },
            "Height": {
              "Value": 170.5,
              "Unit": "cm"
            }
          },
          "ExpressionProfiles": [
            "CYP3A4|Human|Standard Population",
            "ABCB1|Human|Standard Population",
            "ABCG2|Human|Standard Population",
            "CYP2C19|Human|Standard Population",
            "CYP2C9|Human|Standard Population",
            "CYP2D6|Human|Standard Population",
            "CYP1A2|Human|Standard Population",
            "AADAC|Human|Standard Population",
            "LST-3TM12|Human|Standard Population"
          ]
        }
      },
      "AdvancedParameters": [
        {
          "Name": "CYP3A4|Reference concentration",
          "Seed": 1102187,
          "DistributionType": "Normal",
          "Parameters": [
            {
              "Name": "Mean",
              "Value": 4.32,
              "Unit": "µmol/l"
            },
            {
              "Name": "Deviation",
              "Value": 0.0,
              "Unit": "µmol/l"
            }
          ]
        },
        {
          "Name": "CYP3A4|t1/2 (liver)",
          "Seed": 1102218,
          "DistributionType": "Normal",
          "Parameters": [
            {
              "Name": "Mean",
              "Value": 36.0,
              "Unit": "h"
            },
            {
              "Name": "Deviation",
              "Value": 0.0,
              "Unit": "h"
            }
          ]
        },
        {
          "Name": "CYP3A4|t1/2 (intestine)",
          "Seed": 1102234,
          "DistributionType": "Normal",
          "Parameters": [
            {
              "Name": "Mean",
              "Value": 23.0,
              "Unit": "h"
            },
            {
              "Name": "Deviation",
              "Value": 0.0,
              "Unit": "h"
            }
          ]
        },
        {
          "Name": "CYP2C19|Reference concentration",
          "Seed": 1102234,
          "DistributionType": "Normal",
          "Parameters": [
            {
              "Name": "Mean",
              "Value": 0.76,
              "Unit": "µmol/l"
            },
            {
              "Name": "Deviation",
              "Value": 0.0,
              "Unit": "µmol/l"
            }
          ]
        },
        {
          "Name": "CYP2C19|t1/2 (liver)",
          "Seed": 1102234,
          "DistributionType": "Normal",
          "Parameters": [
            {
              "Name": "Mean",
              "Value": 26.0,
              "Unit": "h"
            },
            {
              "Name": "Deviation",
              "Value": 0.0,
              "Unit": "h"
            }
          ]
        },
        {
          "Name": "CYP2C9|Reference concentration",
          "Seed": 1102250,
          "DistributionType": "Normal",
          "Parameters": [
            {
              "Name": "Mean",
              "Value": 3.84,
              "Unit": "µmol/l"
            },
            {
              "Name": "Deviation",
              "Value": 0.0,
              "Unit": "µmol/l"
            }
          ]
        },
        {
          "Name": "CYP2C9|t1/2 (liver)",
          "Seed": 1102250,
          "DistributionType": "Normal",
          "Parameters": [
            {
              "Name": "Mean",
              "Value": 104.0,
              "Unit": "h"
            },
            {
              "Name": "Deviation",
              "Value": 0.0,
              "Unit": "h"
            }
          ]
        },
        {
          "Name": "CYP2D6|Reference concentration",
          "Seed": 1102250,
          "DistributionType": "Normal",
          "Parameters": [
            {
              "Name": "Mean",
              "Value": 0.4,
              "Unit": "µmol/l"
            },
            {
              "Name": "Deviation",
              "Value": 0.0,
              "Unit": "µmol/l"
            }
          ]
        },
        {
          "Name": "CYP2D6|t1/2 (liver)",
          "Seed": 1102250,
          "DistributionType": "Normal",
          "Parameters": [
            {
              "Name": "Mean",
              "Value": 51.0,
              "Unit": "h"
            },
            {
              "Name": "Deviation",
              "Value": 0.0,
              "Unit": "h"
            }
          ]
        },
        {
          "Name": "CYP1A2|Reference concentration",
          "Seed": 1102265,
          "DistributionType": "Normal",
          "Parameters": [
            {
              "Name": "Mean",
              "Value": 1.8,
              "Unit": "µmol/l"
            },
            {
              "Name": "Deviation",
              "Value": 0.0,
              "Unit": "µmol/l"
            }
          ]
        },
        {
          "Name": "CYP1A2|t1/2 (liver)",
          "Seed": 1102265,
          "DistributionType": "Normal",
          "Parameters": [
            {
              "Name": "Mean",
              "Value": 39.0,
              "Unit": "h"
            },
            {
              "Name": "Deviation",
              "Value": 24.0,
              "Unit": "h"
            }
          ]
        }
      ]
    }
  ],
  "Compounds": [
    {
      "Name": "Tegoprazan",
      "IsSmallMolecule": true,
      "Lipophilicity": [
        {
          "Name": "optimized",
          "Parameters": [
            {
              "Name": "Lipophilicity",
              "Value": 1.7456663961,
              "Unit": "Log Units",
              "ValueOrigin": {
                "Source": "ParameterIdentification",
                "Method": "ParameterIdentification",
                "Description": "Value updated from '01. Training - Tego single - 02 (good)' on 2022-08-03 14:52"
              }
            }
          ]
        },
        {
          "Name": "ChemAxon",
          "IsDefault": false,
          "Parameters": [
            {
              "Name": "Lipophilicity",
              "Value": 2.32,
              "Unit": "Log Units"
            }
          ]
        },
        {
          "Name": "ALOGPS",
          "IsDefault": false,
          "Parameters": [
            {
              "Name": "Lipophilicity",
              "Value": 2.91,
              "Unit": "Log Units"
            }
          ]
        }
      ],
      "FractionUnbound": [
        {
          "Name": "optimized",
          "Species": "Human",
          "Parameters": [
            {
              "Name": "Fraction unbound (plasma, reference value)",
              "Value": 8.7,
              "Unit": "%",
              "ValueOrigin": {
                "Source": "ParameterIdentification",
                "Method": "ParameterIdentification",
                "Description": "Value updated from '01. Training - Tego single - 02 (good)' on 2022-08-03 14:52"
              }
            }
          ]
        },
        {
          "Name": "Measurement",
          "IsDefault": false,
          "Species": "Human",
          "Parameters": [
            {
              "Name": "Fraction unbound (plasma, reference value)",
              "Value": 12.4,
              "Unit": "%",
              "ValueOrigin": {
                "Source": "Publication",
                "Method": "InVitro"
              }
            }
          ]
        }
      ],
      "Solubility": [
        {
          "Name": "Measurement",
          "Parameters": [
            {
              "Name": "Solubility at reference pH",
              "Value": 45300.0,
              "Unit": "ng/ml",
              "ValueOrigin": {
                "Source": "ParameterIdentification",
                "Method": "ParameterIdentification",
                "Description": "Value updated from '01. Training - Tego single - 02 (good)' on 2022-08-03 14:52"
              }
            },
            {
              "Name": "Reference pH",
              "Value": 7.0,
              "ValueOrigin": {
                "Source": "Publication",
                "Method": "InVitro"
              }
            }
          ]
        }
      ],
      "IntestinalPermeability": [
        {
          "Name": "Jejunum effective permeability",
          "IsDefault": false,
          "Parameters": [
            {
              "Name": "Specific intestinal permeability (transcellular)",
              "Value": 0.0012397,
              "Unit": "cm/s",
              "ValueOrigin": {
                "Source": "Publication",
                "Method": "InVitro"
              }
            }
          ]
        },
        {
          "Name": "PAMPA",
          "IsDefault": false,
          "Parameters": [
            {
              "Name": "Specific intestinal permeability (transcellular)",
              "Value": 6.84E-05,
              "Unit": "cm/s",
              "ValueOrigin": {
                "Source": "Publication",
                "Method": "InVitro"
              }
            }
          ]
        },
        {
          "Name": "optimized",
          "Parameters": [
            {
              "Name": "Specific intestinal permeability (transcellular)",
              "Value": 1.1589914113E-06,
              "Unit": "cm/s",
              "ValueOrigin": {
                "Source": "ParameterIdentification",
                "Method": "ParameterIdentification",
                "Description": "Value updated from '01. Training - Tego single - 02 (good)' on 2022-08-03 14:52"
              }
            }
          ]
        }
      ],
      "Permeability": [
        {
          "Name": "optimized",
          "IsDefault": false,
          "Parameters": [
            {
              "Name": "Permeability",
              "Value": 0.000115,
              "Unit": "cm/s"
            }
          ]
        }
      ],
      "PkaTypes": [
        {
          "Type": "Acid",
          "Pka": 12.0,
          "ValueOrigin": {
            "Source": "Unknown"
          }
        },
        {
          "Type": "Base",
          "Pka": 5.2,
          "ValueOrigin": {
            "Source": "Unknown"
          }
        }
      ],
      "Processes": [
        {
          "InternalName": "rCYP450_FirstOrder",
          "DataSource": "optimized",
          "Molecule": "CYP3A4",
          "Metabolite": "Metabolite M1",
          "Parameters": [
            {
              "Name": "In vitro CL/recombinant enzyme",
              "Value": 0.2746195645,
              "Unit": "µl/min/pmol rec. enzyme",
              "ValueOrigin": {
                "Source": "ParameterIdentification",
                "Method": "ParameterIdentification",
                "Description": "Value updated from '01. Training - Tego single - 02 (good)' on 2022-08-03 14:52"
              }
            }
          ]
        },
        {
          "InternalName": "KidneyClearance",
          "DataSource": "Paper",
          "Species": "Human",
          "Parameters": [
            {
              "Name": "Fraction unbound (experiment)",
              "Value": 8.7,
              "Unit": "%",
              "ValueOrigin": {
                "Source": "ParameterIdentification",
                "Method": "ParameterIdentification",
                "Description": "Value updated from '01. Training - Tego single - 02 (good)' on 2022-08-03 14:52"
              }
            },
            {
              "Name": "Plasma clearance",
              "Value": 0.2973744292,
              "Unit": "ml/min/kg",
              "ValueOrigin": {
                "Source": "ParameterIdentification",
                "Method": "ParameterIdentification",
                "Description": "Value updated from '01. Training - Tego single - 02 (good)' on 2022-08-03 14:52"
              }
            }
          ]
        },
        {
          "InternalName": "rCYP450_FirstOrder",
          "DataSource": "optimized",
          "Molecule": "CYP2C19",
          "Metabolite": "Metabolite M1",
          "Parameters": [
            {
              "Name": "In vitro CL/recombinant enzyme",
              "Value": 0.1920490495,
              "Unit": "µl/min/pmol rec. enzyme",
              "ValueOrigin": {
                "Source": "ParameterIdentification",
                "Method": "ParameterIdentification",
                "Description": "Value updated from '01. Training - Tego single - 02 (good)' on 2022-08-03 14:52"
              }
            }
          ]
        }
      ],
      "CalculationMethods": [
        "Cellular partition coefficient method - PK-Sim Standard",
        "Cellular permeability - PK-Sim Standard"
      ],
      "Parameters": [
        {
          "Name": "F",
          "Value": 2.0,
          "ValueOrigin": {
            "Source": "Unknown"
          }
        },
        {
          "Name": "Molecular weight",
          "Value": 387.38,
          "Unit": "g/mol"
        }
      ]
    },
    {
      "Name": "Clarithromycin",
      "IsSmallMolecule": true,
      "PlasmaProteinBindingPartner": "Glycoprotein",
      "Lipophilicity": [
        {
          "Name": "Measurement",
          "Parameters": [
            {
              "Name": "Lipophilicity",
              "Value": 2.3,
              "Unit": "Log Units"
            }
          ]
        }
      ],
      "FractionUnbound": [
        {
          "Name": "Measurement",
          "Species": "Human",
          "Parameters": [
            {
              "Name": "Fraction unbound (plasma, reference value)",
              "Value": 0.299
            }
          ]
        }
      ],
      "Solubility": [
        {
          "Name": "Measurement",
          "Parameters": [
            {
              "Name": "Solubility at reference pH",
              "Value": 12.17,
              "Unit": "mg/ml"
            },
            {
              "Name": "Reference pH",
              "Value": 2.4
            }
          ]
        }
      ],
      "IntestinalPermeability": [
        {
          "Name": "fit"
        }
      ],
      "PkaTypes": [
        {
          "Type": "Base",
          "Pka": 8.99
        }
      ],
      "Processes": [
        {
          "InternalName": "CompetitiveInhibition",
          "DataSource": "Eberl (2007)",
          "Molecule": "ABCB1",
          "Parameters": [
            {
              "Name": "Ki",
              "Value": 4.1,
              "Unit": "µmol/l"
            }
          ]
        },
        {
          "InternalName": "KidneyClearance",
          "DataSource": "fitted",
          "Species": "Human",
          "Parameters": [
            {
              "Name": "Body weight",
              "Value": 71.5,
              "Unit": "kg"
            },
            {
              "Name": "Volume (kidney)",
              "Value": 0.4377199853,
              "Unit": "l"
            },
            {
              "Name": "Hematocrit",
              "Value": 0.47
            },
            {
              "Name": "Blood flow rate (kidney)",
              "Value": 1.31,
              "Unit": "l/min"
            },
            {
              "Name": "Fraction unbound (experiment)",
              "Value": 0.4
            },
            {
              "Name": "Plasma clearance",
              "Value": 1.75,
              "Unit": "ml/min/kg"
            },
            {
              "Name": "Specific clearance",
              "Value": 0.8717442114,
              "Unit": "1/min"
            }
          ]
        },
        {
          "InternalName": "MetabolizationLiverMicrosomes_MM",
          "DataSource": "fit",
          "Molecule": "CYP3A4",
          "Parameters": [
            {
              "Name": "Km",
              "Value": 48.7,
              "Unit": "µmol/l"
            },
            {
              "Name": "kcat",
              "Value": 76.5,
              "Unit": "1/min"
            }
          ]
        },
        {
          "InternalName": "IrreversibleInhibition",
          "DataSource": "fitted",
          "Molecule": "CYP3A4",
          "Parameters": [
            {
              "Name": "kinact",
              "Value": 0.04,
              "Unit": "1/min"
            },
            {
              "Name": "K_kinact_half",
              "Value": 6.04,
              "Unit": "µmol/l"
            },
            {
              "Name": "Ki",
              "Value": 6.04,
              "Unit": "µmol/l"
            }
          ]
        }
      ],
      "CalculationMethods": [
        "Cellular partition coefficient method - Rodgers and Rowland",
        "Cellular permeability - PK-Sim Standard"
      ],
      "Parameters": [
        {
          "Name": "Molecular weight",
          "Value": 747.9534,
          "Unit": "g/mol"
        }
      ]
    },
    {
      "Name": "Rifampicin",
      "IsSmallMolecule": true,
      "PlasmaProteinBindingPartner": "Albumin",
      "Lipophilicity": [
        {
          "Name": "Optimized",
          "Parameters": [
            {
              "Name": "Lipophilicity",
              "Value": 2.5,
              "Unit": "Log Units",
              "ValueOrigin": {
                "Source": "Publication",
                "Method": "ParameterIdentification",
                "Description": "Hanke et al. 2018"
              }
            }
          ]
        }
      ],
      "FractionUnbound": [
        {
          "Name": "Templeton 2011",
          "Species": "Human",
          "Parameters": [
            {
              "Name": "Fraction unbound (plasma, reference value)",
              "Value": 17.0,
              "Unit": "%",
              "ValueOrigin": {
                "Source": "Publication",
                "Method": "InVitro",
                "Description": "Templeton 2011 (equilibrium dialysis)"
              }
            }
          ]
        }
      ],
      "Solubility": [
        {
          "Name": "Aqueous solubility",
          "Parameters": [
            {
              "Name": "Solubility at reference pH",
              "Value": 2800.0,
              "Unit": "mg/l",
              "ValueOrigin": {
                "Source": "Publication",
                "Description": "Boman 1974"
              }
            },
            {
              "Name": "Reference pH",
              "Value": 7.5,
              "ValueOrigin": {
                "Source": "Publication",
                "Description": "Boman 1974"
              }
            }
          ]
        }
      ],
      "IntestinalPermeability": [
        {
          "Name": "Optimized",
          "Parameters": [
            {
              "Name": "Specific intestinal permeability (transcellular)",
              "Value": 1.24E-05,
              "Unit": "cm/min",
              "ValueOrigin": {
                "Source": "Publication",
                "Method": "ParameterIdentification",
                "Description": "Hanke et al. 2018"
              }
            }
          ]
        }
      ],
      "PkaTypes": [
        {
          "Type": "Base",
          "Pka": 7.9,
          "ValueOrigin": {
            "Source": "Database",
            "Description": "DrugBank DB01045"
          }
        },
        {
          "Type": "Acid",
          "Pka": 1.7,
          "ValueOrigin": {
            "Source": "Database",
            "Description": "DrugBank DB01045"
          }
        }
      ],
      "Processes": [
        {
          "InternalName": "MetabolizationSpecific_MM",
          "DataSource": "Nakajima 2011",
          "Molecule": "AADAC",
          "Parameters": [
            {
              "Name": "Enzyme concentration",
              "Value": 1.0,
              "Unit": "µmol/l"
            },
            {
              "Name": "Vmax",
              "Value": 6.5,
              "Unit": "µmol/l/min"
            },
            {
              "Name": "Km",
              "Value": 195.1,
              "Unit": "µmol/l"
            },
            {
              "Name": "kcat",
              "Value": 9.865,
              "Unit": "1/min",
              "ValueOrigin": {
                "Source": "Publication",
                "Method": "ParameterIdentification",
                "Description": "Hanke et al. 2018"
              }
            }
          ]
        },
        {
          "InternalName": "ActiveTransportSpecific_MM",
          "DataSource": "Collett 2004",
          "Molecule": "P-gp",
          "Parameters": [
            {
              "Name": "Transporter concentration",
              "Value": 60.0,
              "Unit": "nmol/l"
            },
            {
              "Name": "Vmax",
              "Value": 2.87,
              "Unit": "µmol/l/min"
            },
            {
              "Name": "Km",
              "Value": 55.0,
              "Unit": "µmol/l"
            },
            {
              "Name": "kcat",
              "Value": 0.6088,
              "Unit": "1/min",
              "ValueOrigin": {
                "Source": "Publication",
                "Method": "ParameterIdentification",
                "Description": "Hanke et al. 2018"
              }
            }
          ]
        },
        {
          "InternalName": "ActiveTransportSpecific_MM",
          "DataSource": "Tirona 2003",
          "Molecule": "OATP1B1",
          "Parameters": [
            {
              "Name": "Transporter concentration",
              "Value": 109.6,
              "Unit": "µmol/l"
            },
            {
              "Name": "Vmax",
              "Value": 0.372,
              "Unit": "µmol/l/min"
            },
            {
              "Name": "Km",
              "Value": 1.5,
              "Unit": "µmol/l"
            },
            {
              "Name": "kcat",
              "Value": 5.21004653,
              "Unit": "1/min",
              "ValueOrigin": {
                "Source": "Publication",
                "Method": "ParameterIdentification",
                "Description": "Hanke et al. 2018"
              }
            }
          ]
        },
        {
          "InternalName": "GlomerularFiltration",
          "DataSource": "GFR",
          "Species": "Human",
          "Parameters": [
            {
              "Name": "GFR fraction",
              "Value": 1.0,
              "ValueOrigin": {
                "Source": "Publication",
                "Method": "Assumption",
                "Description": "Hanke et al. 2018"
              }
            }
          ]
        },
        {
          "InternalName": "CompetitiveInhibition",
          "DataSource": "Kajosaari 2005",
          "Molecule": "CYP3A4",
          "Parameters": [
            {
              "Name": "Ki",
              "Value": 18.5,
              "Unit": "µmol/l",
              "ValueOrigin": {
                "Source": "Publication",
                "Description": "Kajosaari et al. 2005"
              }
            }
          ]
        },
        {
          "InternalName": "CompetitiveInhibition",
          "DataSource": "Reitman 2011",
          "Molecule": "P-gp",
          "Parameters": [
            {
              "Name": "Ki",
              "Value": 169.0,
              "Unit": "µmol/l",
              "ValueOrigin": {
                "Source": "Publication",
                "Method": "Assumption",
                "Description": "Reitman 2011 (IC50 = Ki (169 µM / (1+ (0.1 µM / 177 µM) )"
              }
            }
          ]
        },
        {
          "InternalName": "Induction",
          "DataSource": "Templeton 2011",
          "Molecule": "CYP3A4",
          "Parameters": [
            {
              "Name": "EC50",
              "Value": 0.34,
              "Unit": "µmol/l",
              "ValueOrigin": {
                "Source": "Publication",
                "Description": "Templeton 2011 (weighted mean for FHH)"
              }
            },
            {
              "Name": "Emax",
              "Value": 9.0,
              "ValueOrigin": {
                "Source": "Publication",
                "Description": "Templeton 2011 (weighted mean for FHH)"
              }
            }
          ]
        },
        {
          "InternalName": "Induction",
          "DataSource": "Greiner 1999",
          "Molecule": "P-gp",
          "Parameters": [
            {
              "Name": "EC50",
              "Value": 0.34,
              "Unit": "µmol/l",
              "ValueOrigin": {
                "Source": "Publication",
                "Method": "Assumption",
                "Description": "Hanke et al. 2018"
              }
            },
            {
              "Name": "Emax",
              "Value": 2.5,
              "ValueOrigin": {
                "Source": "Publication",
                "Method": "Assumption",
                "Description": "Greiner et al. 1999"
              }
            }
          ]
        },
        {
          "InternalName": "Induction",
          "DataSource": "Dixit 2007",
          "Molecule": "OATP1B1",
          "Parameters": [
            {
              "Name": "EC50",
              "Value": 0.34,
              "Unit": "µmol/l",
              "ValueOrigin": {
                "Source": "Publication",
                "Method": "Assumption",
                "Description": "Hanke et al. 2018"
              }
            },
            {
              "Name": "Emax",
              "Value": 0.383,
              "ValueOrigin": {
                "Source": "Publication",
                "Method": "ParameterIdentification",
                "Description": "Hanke et al. 2018"
              }
            }
          ]
        },
        {
          "InternalName": "Induction",
          "DataSource": "Assumed",
          "Molecule": "AADAC",
          "Parameters": [
            {
              "Name": "EC50",
              "Value": 0.34,
              "Unit": "µmol/l",
              "ValueOrigin": {
                "Source": "Publication",
                "Method": "Assumption",
                "Description": "Hanke et al. 2018"
              }
            },
            {
              "Name": "Emax",
              "Value": 0.985,
              "ValueOrigin": {
                "Source": "Publication",
                "Method": "ParameterIdentification",
                "Description": "Hanke et al. 2018"
              }
            }
          ]
        },
        {
          "InternalName": "CompetitiveInhibition",
          "DataSource": "Kajosaari 2005",
          "Molecule": "CYP2C8",
          "Parameters": [
            {
              "Name": "Ki",
              "Value": 30.2,
              "Unit": "µmol/l",
              "ValueOrigin": {
                "Source": "Publication",
                "Description": "Kajosaari et al. 2005"
              }
            }
          ]
        },
        {
          "InternalName": "CompetitiveInhibition",
          "DataSource": "Hirano 2006",
          "Molecule": "OATP1B1",
          "Parameters": [
            {
              "Name": "Ki",
              "Value": 0.477,
              "Unit": "µmol/l",
              "ValueOrigin": {
                "Source": "Publication",
                "Description": "Hirano M, Maeda K, Shitara Y, Sugiyama Y. Drug-drug interaction between pitavastatin and various drugs via OATP1B1. Drug Metab Dispos. 2006;34:1229–36"
              }
            }
          ]
        },
        {
          "InternalName": "Induction",
          "DataSource": "Buckley 2014",
          "Molecule": "CYP2C8",
          "Parameters": [
            {
              "Name": "EC50",
              "Value": 0.34,
              "Unit": "µmol/l",
              "ValueOrigin": {
                "Source": "Publication",
                "Description": "Templeton IE, Houston JB, Galetin A. Predictive utility of in vitro rifampin induction data generated in fresh and cryopreserved human hepatocytes, Fa2N-4, and HepaRG cells. Drug Metab Dispos. 2011;39:1921–9; Shou M, Hayashi M, Pan Y, Xu Y, Morrissey K, Xu L, et al. Modeling, prediction, and in vitro in vivo correlation of CYP3A4 induction. Drug Metab Dispos. 2008;36:2355–70. "
              }
            },
            {
              "Name": "Emax",
              "Value": 3.2,
              "ValueOrigin": {
                "Source": "Publication",
                "Description": "Buckley DB, Wiegand CM, Prentiss PL, Fahmi OA. Time-course of cytochrome P450 (CYP450) induction in cultured human hepatocytes: Evaluation of activity and mRNA expression profiles for six inducible CYP450 enzymes. ISSX. 2013"
              }
            }
          ]
        },
        {
          "InternalName": "Induction",
          "DataSource": "Chen 2010",
          "Molecule": "CYP1A2",
          "Parameters": [
            {
              "Name": "EC50",
              "Value": 0.34,
              "Unit": "µmol/l"
            },
            {
              "Name": "Emax",
              "Value": 0.65
            }
          ]
        },
        {
          "InternalName": "Induction",
          "DataSource": "Rae 2001",
          "Molecule": "CYP2E1",
          "Parameters": [
            {
              "Name": "EC50",
              "Value": 0.34,
              "Unit": "µmol/l"
            },
            {
              "Name": "Emax",
              "Value": 0.8
            }
          ]
        },
        {
          "InternalName": "CompetitiveInhibition",
          "DataSource": "Annaert 2010",
          "Molecule": "OATP1B3",
          "Parameters": [
            {
              "Name": "Ki",
              "Value": 0.9,
              "Unit": "µmol/l"
            }
          ]
        }
      ],
      "CalculationMethods": [
        "Cellular partition coefficient method - Rodgers and Rowland",
        "Cellular permeability - PK-Sim Standard"
      ],
      "Parameters": [
        {
          "Name": "Molecular weight",
          "Value": 822.94,
          "Unit": "g/mol"
        }
      ],
      "Description": "Version 1.2"
    },
    {
      "Name": "Metabolite M1",
      "IsSmallMolecule": true,
      "Lipophilicity": [
        {
          "Name": "ChemAxon",
          "IsDefault": false,
          "Parameters": [
            {
              "Name": "Lipophilicity",
              "Value": 2.1,
              "Unit": "Log Units",
              "ValueOrigin": {
                "Source": "Publication",
                "Method": "Assumption",
                "Description": "ChemAxon"
              }
            }
          ]
        },
        {
          "Name": "Stardrop",
          "IsDefault": false,
          "Parameters": [
            {
              "Name": "Lipophilicity",
              "Value": 2.67,
              "Unit": "Log Units",
              "ValueOrigin": {
                "Source": "Other",
                "Method": "Assumption",
                "Description": "Stardrop"
              }
            }
          ]
        },
        {
          "Name": "optimized",
          "Parameters": [
            {
              "Name": "Lipophilicity",
              "Value": 1.75,
              "Unit": "Log Units",
              "ValueOrigin": {
                "Source": "ParameterIdentification",
                "Method": "ParameterIdentification",
                "Description": "Value updated from '02. Tego and M1 02 (Final)' on 2022-08-07 03:19"
              }
            }
          ]
        }
      ],
      "FractionUnbound": [
        {
          "Name": "Measurement",
          "Species": "Human",
          "Parameters": [
            {
              "Name": "Fraction unbound (plasma, reference value)",
              "Value": 1.0,
              "Unit": "%",
              "ValueOrigin": {
                "Source": "ParameterIdentification",
                "Method": "ParameterIdentification",
                "Description": "Value updated from '02. Tego and M1 02 (Final)' on 2022-08-07 03:19"
              }
            }
          ]
        }
      ],
      "Solubility": [
        {
          "Name": "Measurement",
          "Parameters": [
            {
              "Name": "Solubility at reference pH",
              "Value": 1.0,
              "Unit": "ng/ml",
              "ValueOrigin": {
                "Source": "ParameterIdentification",
                "Method": "ParameterIdentification",
                "Description": "Value updated from 'Training - Tegoprazan and M1 - # logP 03 (final)' on 2022-07-26 16:35"
              }
            },
            {
              "Name": "Reference pH",
              "Value": 7.0
            }
          ]
        }
      ],
      "PkaTypes": [
        {
          "Type": "Base",
          "Pka": 5.35,
          "ValueOrigin": {
            "Source": "Unknown"
          }
        }
      ],
      "Processes": [
        {
          "InternalName": "KidneyClearance",
          "DataSource": "optimized",
          "Species": "Human",
          "Parameters": [
            {
              "Name": "Fraction unbound (experiment)",
              "Value": 1.0,
              "Unit": "%",
              "ValueOrigin": {
                "Source": "ParameterIdentification",
                "Method": "ParameterIdentification",
                "Description": "Value updated from '02. Tego and M1 02 (Final)' on 2022-08-07 03:19"
              }
            },
            {
              "Name": "Plasma clearance",
              "Value": 0.0,
              "Unit": "ml/min/kg",
              "ValueOrigin": {
                "Source": "ParameterIdentification",
                "Method": "ParameterIdentification",
                "Description": "Value updated from '02. Tego and M1 02 (Final)' on 2022-08-07 03:19"
              }
            }
          ]
        },
        {
          "InternalName": "LiverClearance",
          "DataSource": "optimized",
          "Species": "Human",
          "Parameters": [
            {
              "Name": "Fraction unbound (experiment)",
              "Value": 1.0,
              "Unit": "%",
              "ValueOrigin": {
                "Source": "ParameterIdentification",
                "Method": "ParameterIdentification",
                "Description": "Value updated from '02. Tego and M1 02 (Final)' on 2022-08-07 03:19"
              }
            },
            {
              "Name": "Lipophilicity (experiment)",
              "Value": 1.75,
              "Unit": "Log Units",
              "ValueOrigin": {
                "Source": "ParameterIdentification",
                "Method": "ParameterIdentification",
                "Description": "Value updated from '02. Tego and M1 02 (Final)' on 2022-08-07 03:19"
              }
            },
            {
              "Name": "Plasma clearance",
              "Value": 0.1398806252,
              "Unit": "ml/min/kg",
              "ValueOrigin": {
                "Source": "ParameterIdentification",
                "Method": "ParameterIdentification",
                "Description": "Value updated from '02. Tego and M1 02 (Final)' on 2022-08-07 03:19"
              }
            }
          ]
        }
      ],
      "CalculationMethods": [
        "Cellular partition coefficient method - PK-Sim Standard",
        "Cellular permeability - PK-Sim Standard"
      ],
      "Parameters": [
        {
          "Name": "F",
          "Value": 2.0,
          "ValueOrigin": {
            "Source": "Unknown"
          }
        },
        {
          "Name": "Molecular weight",
          "Value": 373.4,
          "Unit": "g/mol"
        }
      ]
    },
    {
      "Name": "Tegoprazan 02",
      "IsSmallMolecule": true,
      "Lipophilicity": [
        {
          "Name": "optimized",
          "Parameters": [
            {
              "Name": "Lipophilicity",
              "Value": 1.75,
              "Unit": "Log Units",
              "ValueOrigin": {
                "Source": "ParameterIdentification",
                "Method": "ParameterIdentification",
                "Description": "Value updated from '02. Tego and M1 02 (Final)' on 2022-08-07 03:19"
              }
            }
          ]
        },
        {
          "Name": "ChemAxon",
          "IsDefault": false,
          "Parameters": [
            {
              "Name": "Lipophilicity",
              "Value": 2.32,
              "Unit": "Log Units"
            }
          ]
        },
        {
          "Name": "ALOGPS",
          "IsDefault": false,
          "Parameters": [
            {
              "Name": "Lipophilicity",
              "Value": 2.91,
              "Unit": "Log Units"
            }
          ]
        }
      ],
      "FractionUnbound": [
        {
          "Name": "optimized",
          "Species": "Human",
          "Parameters": [
            {
              "Name": "Fraction unbound (plasma, reference value)",
              "Value": 8.7,
              "Unit": "%",
              "ValueOrigin": {
                "Source": "ParameterIdentification",
                "Method": "ParameterIdentification",
                "Description": "Value updated from '02. Tego and M1 02 (Final)' on 2022-08-07 03:19"
              }
            }
          ]
        },
        {
          "Name": "Measurement",
          "IsDefault": false,
          "Species": "Human",
          "Parameters": [
            {
              "Name": "Fraction unbound (plasma, reference value)",
              "Value": 12.4,
              "Unit": "%",
              "ValueOrigin": {
                "Source": "Publication",
                "Method": "InVitro"
              }
            }
          ]
        }
      ],
      "Solubility": [
        {
          "Name": "Measurement",
          "Parameters": [
            {
              "Name": "Solubility at reference pH",
              "Value": 45300.0,
              "Unit": "ng/ml",
              "ValueOrigin": {
                "Source": "ParameterIdentification",
                "Method": "ParameterIdentification",
                "Description": "Value updated from '02. Tego and M1 02 (Final)' on 2022-08-07 03:19"
              }
            },
            {
              "Name": "Reference pH",
              "Value": 7.0,
              "ValueOrigin": {
                "Source": "Publication",
                "Method": "InVitro"
              }
            }
          ]
        }
      ],
      "IntestinalPermeability": [
        {
          "Name": "Jejunum effective permeability",
          "IsDefault": false,
          "Parameters": [
            {
              "Name": "Specific intestinal permeability (transcellular)",
              "Value": 0.0012397,
              "Unit": "cm/s",
              "ValueOrigin": {
                "Source": "Publication",
                "Method": "InVitro"
              }
            }
          ]
        },
        {
          "Name": "PAMPA",
          "IsDefault": false,
          "Parameters": [
            {
              "Name": "Specific intestinal permeability (transcellular)",
              "Value": 6.84E-05,
              "Unit": "cm/s",
              "ValueOrigin": {
                "Source": "Publication",
                "Method": "InVitro"
              }
            }
          ]
        },
        {
          "Name": "optimized",
          "Parameters": [
            {
              "Name": "Specific intestinal permeability (transcellular)",
              "Value": 1.1589914113E-06,
              "Unit": "cm/s",
              "ValueOrigin": {
                "Source": "ParameterIdentification",
                "Method": "ParameterIdentification",
                "Description": "Value updated from 'Training - M1 and Tego - exclude ID 19' on 2022-07-31 17:28"
              }
            }
          ]
        }
      ],
      "Permeability": [
        {
          "Name": "optimized",
          "IsDefault": false,
          "Parameters": [
            {
              "Name": "Permeability",
              "Value": 0.000115,
              "Unit": "cm/s"
            }
          ]
        }
      ],
      "PkaTypes": [
        {
          "Type": "Acid",
          "Pka": 12.0,
          "ValueOrigin": {
            "Source": "Unknown"
          }
        },
        {
          "Type": "Base",
          "Pka": 5.2,
          "ValueOrigin": {
            "Source": "Unknown"
          }
        }
      ],
      "Processes": [
        {
          "InternalName": "rCYP450_FirstOrder",
          "DataSource": "M1",
          "Molecule": "CYP3A4",
          "Metabolite": "Metabolite M1",
          "Parameters": [
            {
              "Name": "In vitro CL/recombinant enzyme",
              "Value": 0.0092925188062,
              "Unit": "µl/min/pmol rec. enzyme",
              "ValueOrigin": {
                "Source": "ParameterIdentification",
                "Method": "ParameterIdentification",
                "Description": "Value updated from '02. Tego and M1 02 (Final)' on 2022-08-07 03:19"
              }
            }
          ]
        },
        {
          "InternalName": "KidneyClearance",
          "DataSource": "Paper",
          "Species": "Human",
          "Parameters": [
            {
              "Name": "Fraction unbound (experiment)",
              "Value": 8.7,
              "Unit": "%",
              "ValueOrigin": {
                "Source": "ParameterIdentification",
                "Method": "ParameterIdentification",
                "Description": "Value updated from '02. Tego and M1 02 (Final)' on 2022-08-07 03:19"
              }
            },
            {
              "Name": "Plasma clearance",
              "Value": 0.29737,
              "Unit": "ml/min/kg",
              "ValueOrigin": {
                "Source": "ParameterIdentification",
                "Method": "ParameterIdentification",
                "Description": "Value updated from 'Training - Tegoprazan - 01' on 2022-07-30 09:42"
              }
            }
          ]
        },
        {
          "InternalName": "rCYP450_FirstOrder",
          "DataSource": "M1",
          "Molecule": "CYP2C19",
          "Metabolite": "Metabolite M1",
          "Parameters": [
            {
              "Name": "In vitro CL/recombinant enzyme",
              "Value": 0.0920672103,
              "Unit": "µl/min/pmol rec. enzyme",
              "ValueOrigin": {
                "Source": "ParameterIdentification",
                "Method": "ParameterIdentification",
                "Description": "Value updated from '02. Tego and M1 02 (Final)' on 2022-08-07 03:19"
              }
            }
          ]
        },
        {
          "InternalName": "rCYP450_FirstOrder",
          "DataSource": "others",
          "Molecule": "CYP3A4",
          "Parameters": [
            {
              "Name": "In vitro CL/recombinant enzyme",
              "Value": 0.2362909426,
              "Unit": "µl/min/pmol rec. enzyme",
              "ValueOrigin": {
                "Source": "ParameterIdentification",
                "Method": "ParameterIdentification",
                "Description": "Value updated from '02. Tego and M1 02 (Final)' on 2022-08-07 03:19"
              }
            }
          ]
        },
        {
          "InternalName": "rCYP450_FirstOrder",
          "DataSource": "others",
          "Molecule": "CYP2C19",
          "Parameters": [
            {
              "Name": "In vitro CL/recombinant enzyme",
              "Value": 0.2417928711,
              "Unit": "µl/min/pmol rec. enzyme",
              "ValueOrigin": {
                "Source": "ParameterIdentification",
                "Method": "ParameterIdentification",
                "Description": "Value updated from '02. Tego and M1 02 (Final)' on 2022-08-07 03:19"
              }
            }
          ]
        }
      ],
      "CalculationMethods": [
        "Cellular partition coefficient method - PK-Sim Standard",
        "Cellular permeability - PK-Sim Standard"
      ],
      "Parameters": [
        {
          "Name": "F",
          "Value": 2.0
        },
        {
          "Name": "Molecular weight",
          "Value": 387.38,
          "Unit": "g/mol"
        }
      ]
    }
  ],
  "Formulations": [
    {
      "Name": "Tego_Tab. fasted",
      "FormulationType": "Formulation_Tablet_Weibull",
      "Parameters": [
        {
          "Name": "Dissolution time (50% dissolved)",
          "Value": 0.9419962061,
          "Unit": "h",
          "ValueOrigin": {
            "Source": "ParameterIdentification",
            "Method": "ParameterIdentification",
            "Description": "Value updated from '02. Tego and M1 02 (Final)' on 2022-08-07 03:19"
          }
        },
        {
          "Name": "Lag time",
          "Value": 0.0,
          "Unit": "h"
        },
        {
          "Name": "Dissolution shape",
          "Value": 0.9897302411,
          "ValueOrigin": {
            "Source": "ParameterIdentification",
            "Method": "ParameterIdentification",
            "Description": "Value updated from '02. Tego and M1 02 (Final)' on 2022-08-07 03:19"
          }
        },
        {
          "Name": "Use as suspension",
          "Value": 1.0
        }
      ]
    },
    {
      "Name": "Tablet Clarithromycin",
      "FormulationType": "Formulation_Tablet_Weibull",
      "Parameters": [
        {
          "Name": "Dissolution time (50% dissolved)",
          "Value": 5.0,
          "Unit": "min"
        },
        {
          "Name": "Dissolution shape",
          "Value": 2.9
        },
        {
          "Name": "Use as suspension",
          "Value": 0.0
        }
      ]
    },
    {
      "Name": "Tego_Tab. fed",
      "FormulationType": "Formulation_Tablet_Weibull",
      "Parameters": [
        {
          "Name": "Dissolution time (50% dissolved)",
          "Value": 4.2261119347,
          "Unit": "h",
          "ValueOrigin": {
            "Source": "ParameterIdentification",
            "Method": "ParameterIdentification",
            "Description": "Value updated from '02. Tego and M1 02 (Final)' on 2022-08-07 03:19"
          }
        },
        {
          "Name": "Lag time",
          "Value": 0.0,
          "Unit": "h"
        },
        {
          "Name": "Dissolution shape",
          "Value": 0.5021570793,
          "ValueOrigin": {
            "Source": "ParameterIdentification",
            "Method": "ParameterIdentification",
            "Description": "Value updated from '02. Tego and M1 02 (Final)' on 2022-08-07 03:19"
          }
        },
        {
          "Name": "Use as suspension",
          "Value": 1.0
        }
      ]
    },
    {
      "Name": "Rifampicin_Solution",
      "FormulationType": "Formulation_Dissolved"
    },
    {
      "Name": "Tablet Clarithromycin-ref",
      "FormulationType": "Formulation_Tablet_Weibull",
      "Parameters": [
        {
          "Name": "Dissolution time (50% dissolved)",
          "Value": 5.0,
          "Unit": "min"
        },
        {
          "Name": "Dissolution shape",
          "Value": 2.9
        },
        {
          "Name": "Use as suspension",
          "Value": 0.0
        }
      ]
    }
  ],
  "Protocols": [
    {
      "Name": "S_050mg",
      "ApplicationType": "Oral",
      "DosingInterval": "Single",
      "Parameters": [
        {
          "Name": "Start time",
          "Value": 0.0,
          "Unit": "h"
        },
        {
          "Name": "InputDose",
          "Value": 50.0,
          "Unit": "mg"
        },
        {
          "Name": "Volume of water/body weight",
          "Value": 3.5,
          "Unit": "ml/kg"
        }
      ]
    },
    {
      "Name": "S_400mg",
      "ApplicationType": "Oral",
      "DosingInterval": "Single",
      "Parameters": [
        {
          "Name": "Start time",
          "Value": 0.0,
          "Unit": "h"
        },
        {
          "Name": "InputDose",
          "Value": 400.0,
          "Unit": "mg"
        },
        {
          "Name": "Volume of water/body weight",
          "Value": 3.5,
          "Unit": "ml/kg"
        }
      ]
    },
    {
      "Name": "S_200mg",
      "ApplicationType": "Oral",
      "DosingInterval": "Single",
      "Parameters": [
        {
          "Name": "Start time",
          "Value": 0.0,
          "Unit": "h"
        },
        {
          "Name": "InputDose",
          "Value": 200.0,
          "Unit": "mg"
        },
        {
          "Name": "Volume of water/body weight",
          "Value": 3.5,
          "Unit": "ml/kg"
        }
      ]
    },
    {
      "Name": "S_100mg",
      "ApplicationType": "Oral",
      "DosingInterval": "Single",
      "Parameters": [
        {
          "Name": "Start time",
          "Value": 0.0,
          "Unit": "h"
        },
        {
          "Name": "InputDose",
          "Value": 100.0,
          "Unit": "mg"
        },
        {
          "Name": "Volume of water/body weight",
          "Value": 3.5,
          "Unit": "ml/kg"
        }
      ]
    },
    {
      "Name": "Study 2, M, 100mg",
      "ApplicationType": "Oral",
      "DosingInterval": "DI_24",
      "Parameters": [
        {
          "Name": "Start time",
          "Value": 0.0,
          "Unit": "h"
        },
        {
          "Name": "InputDose",
          "Value": 100.0,
          "Unit": "mg"
        },
        {
          "Name": "End time",
          "Value": 168.0,
          "Unit": "h",
          "ValueOrigin": {
            "Source": "Unknown"
          }
        },
        {
          "Name": "Volume of water/body weight",
          "Value": 3.5,
          "Unit": "ml/kg"
        }
      ]
    },
    {
      "Name": "Study 2, M, 200mg",
      "ApplicationType": "Oral",
      "DosingInterval": "DI_24",
      "Parameters": [
        {
          "Name": "Start time",
          "Value": 0.0,
          "Unit": "h"
        },
        {
          "Name": "InputDose",
          "Value": 200.0,
          "Unit": "mg"
        },
        {
          "Name": "End time",
          "Value": 168.0,
          "Unit": "h",
          "ValueOrigin": {
            "Source": "Unknown"
          }
        },
        {
          "Name": "Volume of water/body weight",
          "Value": 3.5,
          "Unit": "ml/kg"
        }
      ]
    },
    {
      "Name": "Study 5, M, 100mg",
      "ApplicationType": "Oral",
      "DosingInterval": "DI_24",
      "Parameters": [
        {
          "Name": "Start time",
          "Value": 0.0,
          "Unit": "h"
        },
        {
          "Name": "InputDose",
          "Value": 100.0,
          "Unit": "mg"
        },
        {
          "Name": "End time",
          "Value": 240.0,
          "Unit": "h",
          "ValueOrigin": {
            "Source": "Unknown"
          }
        },
        {
          "Name": "Volume of water/body weight",
          "Value": 3.5,
          "Unit": "ml/kg"
        }
      ]
    },
    {
      "Name": "Study 4, M, 100mg, Tego, 5 days",
      "DosingInterval": "Single",
      "Schemas": [
        {
          "Name": "Schema 1",
          "SchemaItems": [
            {
              "Name": "Schema Item 1",
              "ApplicationType": "Oral",
              "FormulationKey": "Formulation",
              "Parameters": [
                {
                  "Name": "Start time",
                  "Value": 0.0,
                  "Unit": "h"
                },
                {
                  "Name": "InputDose",
                  "Value": 100.0,
                  "Unit": "mg"
                },
                {
                  "Name": "Volume of water/body weight",
                  "Value": 3.5,
                  "Unit": "ml/kg"
                }
              ]
            }
          ],
          "Parameters": [
            {
              "Name": "Start time",
              "Value": 0.0,
              "Unit": "h"
            },
            {
              "Name": "NumberOfRepetitions",
              "Value": 8.0
            },
            {
              "Name": "TimeBetweenRepetitions",
              "Value": 12.0,
              "Unit": "h"
            }
          ]
        },
        {
          "Name": "Schema 2",
          "SchemaItems": [
            {
              "Name": "Schema Item 1",
              "ApplicationType": "Oral",
              "FormulationKey": "Formulation",
              "Parameters": [
                {
                  "Name": "Start time",
                  "Value": 0.0,
                  "Unit": "h"
                },
                {
                  "Name": "InputDose",
                  "Value": 100.0,
                  "Unit": "mg"
                },
                {
                  "Name": "Volume of water/body weight",
                  "Value": 3.5,
                  "Unit": "ml/kg"
                }
              ]
            }
          ],
          "Parameters": [
            {
              "Name": "Start time",
              "Value": 96.0,
              "Unit": "h"
            },
            {
              "Name": "NumberOfRepetitions",
              "Value": 1.0
            },
            {
              "Name": "TimeBetweenRepetitions",
              "Value": 24.0,
              "Unit": "h"
            }
          ]
        }
      ],
      "TimeUnit": "h"
    },
    {
      "Name": "Study 4, M, 100mg, Clarithromycin",
      "DosingInterval": "Single",
      "Schemas": [
        {
          "Name": "Schema 1",
          "SchemaItems": [
            {
              "Name": "Schema Item 1",
              "ApplicationType": "Oral",
              "FormulationKey": "Formulation",
              "Parameters": [
                {
                  "Name": "Start time",
                  "Value": 0.0,
                  "Unit": "h"
                },
                {
                  "Name": "InputDose",
                  "Value": 500.0,
                  "Unit": "mg"
                },
                {
                  "Name": "Volume of water/body weight",
                  "Value": 3.5,
                  "Unit": "ml/kg"
                }
              ]
            }
          ],
          "Parameters": [
            {
              "Name": "Start time",
              "Value": 0.0,
              "Unit": "h"
            },
            {
              "Name": "NumberOfRepetitions",
              "Value": 8.0
            },
            {
              "Name": "TimeBetweenRepetitions",
              "Value": 12.0,
              "Unit": "h"
            }
          ]
        },
        {
          "Name": "Schema 2",
          "SchemaItems": [
            {
              "Name": "Schema Item 1",
              "ApplicationType": "Oral",
              "FormulationKey": "Formulation",
              "Parameters": [
                {
                  "Name": "Start time",
                  "Value": 0.0,
                  "Unit": "h"
                },
                {
                  "Name": "InputDose",
                  "Value": 500.0,
                  "Unit": "mg"
                },
                {
                  "Name": "Volume of water/body weight",
                  "Value": 3.5,
                  "Unit": "ml/kg"
                }
              ]
            }
          ],
          "Parameters": [
            {
              "Name": "Start time",
              "Value": 96.0,
              "Unit": "h"
            },
            {
              "Name": "NumberOfRepetitions",
              "Value": 1.0
            },
            {
              "Name": "TimeBetweenRepetitions",
              "Value": 24.0,
              "Unit": "h"
            }
          ]
        }
      ],
      "TimeUnit": "h"
    },
    {
      "Name": "Study 4, M, 100mg, Tego, 7 days",
      "DosingInterval": "Single",
      "Schemas": [
        {
          "Name": "Schema 1",
          "SchemaItems": [
            {
              "Name": "Schema Item 1",
              "ApplicationType": "Oral",
              "FormulationKey": "Formulation",
              "Parameters": [
                {
                  "Name": "Start time",
                  "Value": 0.0,
                  "Unit": "h"
                },
                {
                  "Name": "InputDose",
                  "Value": 100.0,
                  "Unit": "mg"
                },
                {
                  "Name": "Volume of water/body weight",
                  "Value": 3.5,
                  "Unit": "ml/kg"
                }
              ]
            }
          ],
          "Parameters": [
            {
              "Name": "Start time",
              "Value": 0.0,
              "Unit": "h"
            },
            {
              "Name": "NumberOfRepetitions",
              "Value": 13.0
            },
            {
              "Name": "TimeBetweenRepetitions",
              "Value": 12.0,
              "Unit": "h"
            }
          ]
        }
      ],
      "TimeUnit": "h"
    },
    {
      "Name": "Study 4, M, 100mg, Clarithromycin, 7 days",
      "DosingInterval": "Single",
      "Schemas": [
        {
          "Name": "Schema 1",
          "SchemaItems": [
            {
              "Name": "Schema Item 1",
              "ApplicationType": "Oral",
              "FormulationKey": "Formulation",
              "Parameters": [
                {
                  "Name": "Start time",
                  "Value": 0.0,
                  "Unit": "h"
                },
                {
                  "Name": "InputDose",
                  "Value": 500.0,
                  "Unit": "mg"
                },
                {
                  "Name": "Volume of water/body weight",
                  "Value": 3.5,
                  "Unit": "ml/kg"
                }
              ]
            }
          ],
          "Parameters": [
            {
              "Name": "Start time",
              "Value": 0.0,
              "Unit": "h"
            },
            {
              "Name": "NumberOfRepetitions",
              "Value": 13.0
            },
            {
              "Name": "TimeBetweenRepetitions",
              "Value": 12.0,
              "Unit": "h"
            }
          ]
        }
      ],
      "TimeUnit": "h"
    },
    {
      "Name": "Study 7, M, 50mg",
      "ApplicationType": "Oral",
      "DosingInterval": "DI_24",
      "Parameters": [
        {
          "Name": "Start time",
          "Value": 0.0,
          "Unit": "h"
        },
        {
          "Name": "InputDose",
          "Value": 50.0,
          "Unit": "mg"
        },
        {
          "Name": "End time",
          "Value": 168.0,
          "Unit": "h",
          "ValueOrigin": {
            "Source": "Unknown"
          }
        },
        {
          "Name": "Volume of water/body weight",
          "Value": 3.5,
          "Unit": "ml/kg"
        }
      ]
    },
    {
      "Name": "DDI. Tego 200mg, QD, 7 days",
      "ApplicationType": "Oral",
      "DosingInterval": "DI_24",
      "Parameters": [
        {
          "Name": "Start time",
          "Value": 0.0,
          "Unit": "h"
        },
        {
          "Name": "InputDose",
          "Value": 200.0,
          "Unit": "mg"
        },
        {
          "Name": "End time",
          "Value": 168.0,
          "Unit": "h",
          "ValueOrigin": {
            "Source": "Unknown"
          }
        },
        {
          "Name": "Volume of water/body weight",
          "Value": 3.5,
          "Unit": "ml/kg"
        }
      ]
    },
    {
      "Name": "DDI. Clarithromycin, 500mg, BID, 7 days",
      "DosingInterval": "Single",
      "Schemas": [
        {
          "Name": "Schema 1",
          "SchemaItems": [
            {
              "Name": "Schema Item 1",
              "ApplicationType": "Oral",
              "FormulationKey": "Formulation",
              "Parameters": [
                {
                  "Name": "Start time",
                  "Value": 0.0,
                  "Unit": "h"
                },
                {
                  "Name": "InputDose",
                  "Value": 500.0,
                  "Unit": "mg"
                },
                {
                  "Name": "Volume of water/body weight",
                  "Value": 3.5,
                  "Unit": "ml/kg"
                }
              ]
            }
          ],
          "Parameters": [
            {
              "Name": "Start time",
              "Value": 0.0,
              "Unit": "h"
            },
            {
              "Name": "NumberOfRepetitions",
              "Value": 14.0
            },
            {
              "Name": "TimeBetweenRepetitions",
              "Value": 12.0,
              "Unit": "h"
            }
          ]
        }
      ],
      "TimeUnit": "h"
    },
    {
      "Name": "DDI. Tego 100mg, BID, 7 days",
      "DosingInterval": "Single",
      "Schemas": [
        {
          "Name": "Schema 1",
          "SchemaItems": [
            {
              "Name": "Schema Item 1",
              "ApplicationType": "Oral",
              "FormulationKey": "Formulation",
              "Parameters": [
                {
                  "Name": "Start time",
                  "Value": 0.0,
                  "Unit": "h"
                },
                {
                  "Name": "InputDose",
                  "Value": 100.0,
                  "Unit": "mg"
                },
                {
                  "Name": "Volume of water/body weight",
                  "Value": 3.5,
                  "Unit": "ml/kg"
                }
              ]
            }
          ],
          "Parameters": [
            {
              "Name": "Start time",
              "Value": 0.0,
              "Unit": "h"
            },
            {
              "Name": "NumberOfRepetitions",
              "Value": 12.0
            },
            {
              "Name": "TimeBetweenRepetitions",
              "Value": 12.0,
              "Unit": "h"
            }
          ]
        },
        {
          "Name": "Schema 2",
          "SchemaItems": [
            {
              "Name": "Schema Item 1",
              "ApplicationType": "Oral",
              "FormulationKey": "Formulation",
              "Parameters": [
                {
                  "Name": "Start time",
                  "Value": 0.0,
                  "Unit": "h"
                },
                {
                  "Name": "InputDose",
                  "Value": 100.0,
                  "Unit": "mg"
                },
                {
                  "Name": "Volume of water/body weight",
                  "Value": 3.5,
                  "Unit": "ml/kg"
                }
              ]
            }
          ],
          "Parameters": [
            {
              "Name": "Start time",
              "Value": 144.0,
              "Unit": "h"
            },
            {
              "Name": "NumberOfRepetitions",
              "Value": 1.0
            },
            {
              "Name": "TimeBetweenRepetitions",
              "Value": 24.0,
              "Unit": "h"
            }
          ]
        }
      ],
      "TimeUnit": "h"
    },
    {
      "Name": "DDI. Clarithromycin, 500mg, TID, 7 days",
      "DosingInterval": "Single",
      "Schemas": [
        {
          "Name": "Schema 1",
          "SchemaItems": [
            {
              "Name": "Schema Item 1",
              "ApplicationType": "Oral",
              "FormulationKey": "Formulation",
              "Parameters": [
                {
                  "Name": "Start time",
                  "Value": 0.0,
                  "Unit": "h"
                },
                {
                  "Name": "InputDose",
                  "Value": 500.0,
                  "Unit": "mg"
                },
                {
                  "Name": "Volume of water/body weight",
                  "Value": 3.5,
                  "Unit": "ml/kg"
                }
              ]
            }
          ],
          "Parameters": [
            {
              "Name": "Start time",
              "Value": 0.0,
              "Unit": "h"
            },
            {
              "Name": "NumberOfRepetitions",
              "Value": 21.0
            },
            {
              "Name": "TimeBetweenRepetitions",
              "Value": 8.0,
              "Unit": "h"
            }
          ]
        }
      ],
      "TimeUnit": "h"
    },
    {
      "Name": "DDI. Tego 50mg, QD, 7 days",
      "ApplicationType": "Oral",
      "DosingInterval": "DI_24",
      "Parameters": [
        {
          "Name": "Start time",
          "Value": 0.0,
          "Unit": "h"
        },
        {
          "Name": "InputDose",
          "Value": 50.0,
          "Unit": "mg"
        },
        {
          "Name": "End time",
          "Value": 168.0,
          "Unit": "h",
          "ValueOrigin": {
            "Source": "Unknown"
          }
        },
        {
          "Name": "Volume of water/body weight",
          "Value": 3.5,
          "Unit": "ml/kg"
        }
      ]
    },
    {
      "Name": "DDI. Rifampicin 600mg, QD, 7 days",
      "ApplicationType": "Oral",
      "DosingInterval": "DI_24",
      "Parameters": [
        {
          "Name": "Start time",
          "Value": 0.0,
          "Unit": "h"
        },
        {
          "Name": "InputDose",
          "Value": 600.0,
          "Unit": "mg"
        },
        {
          "Name": "End time",
          "Value": 168.0,
          "Unit": "h",
          "ValueOrigin": {
            "Source": "Unknown"
          }
        },
        {
          "Name": "Volume of water/body weight",
          "Value": 3.5,
          "Unit": "ml/kg"
        }
      ]
    },
    {
      "Name": "DDI. Ketoconazole 400mg, QD, 7 days",
      "ApplicationType": "Oral",
      "DosingInterval": "DI_24",
      "Parameters": [
        {
          "Name": "Start time",
          "Value": 0.0,
          "Unit": "h"
        },
        {
          "Name": "InputDose",
          "Value": 400.0,
          "Unit": "mg"
        },
        {
          "Name": "End time",
          "Value": 168.0,
          "Unit": "h",
          "ValueOrigin": {
            "Source": "Unknown"
          }
        },
        {
          "Name": "Volume of water/body weight",
          "Value": 3.5,
          "Unit": "ml/kg"
        }
      ]
    },
    {
      "Name": "DDI. Tego 50mg, BID, 7 days",
      "DosingInterval": "Single",
      "Schemas": [
        {
          "Name": "Schema 1",
          "SchemaItems": [
            {
              "Name": "Schema Item 1",
              "ApplicationType": "Oral",
              "FormulationKey": "Formulation",
              "Parameters": [
                {
                  "Name": "Start time",
                  "Value": 0.0,
                  "Unit": "h"
                },
                {
                  "Name": "InputDose",
                  "Value": 50.0,
                  "Unit": "mg"
                },
                {
                  "Name": "Volume of water/body weight",
                  "Value": 3.5,
                  "Unit": "ml/kg"
                }
              ]
            }
          ],
          "Parameters": [
            {
              "Name": "Start time",
              "Value": 0.0,
              "Unit": "h"
            },
            {
              "Name": "NumberOfRepetitions",
              "Value": 13.0
            },
            {
              "Name": "TimeBetweenRepetitions",
              "Value": 12.0,
              "Unit": "h"
            }
          ]
        }
      ],
      "TimeUnit": "h"
    },
    {
      "Name": "DDI. Tego 100mg, QD, 7 days",
      "ApplicationType": "Oral",
      "DosingInterval": "DI_24",
      "Parameters": [
        {
          "Name": "Start time",
          "Value": 0.0,
          "Unit": "h"
        },
        {
          "Name": "InputDose",
          "Value": 100.0,
          "Unit": "mg"
        },
        {
          "Name": "End time",
          "Value": 168.0,
          "Unit": "h",
          "ValueOrigin": {
            "Source": "Unknown"
          }
        },
        {
          "Name": "Volume of water/body weight",
          "Value": 3.5,
          "Unit": "ml/kg"
        }
      ]
    },
    {
      "Name": "DDI. Tego 50mg, QD, 14 days",
      "DosingInterval": "Single",
      "Schemas": [
        {
          "Name": "Schema 1",
          "SchemaItems": [
            {
              "Name": "Schema Item 1",
              "ApplicationType": "Oral",
              "FormulationKey": "Formulation",
              "Parameters": [
                {
                  "Name": "Start time",
                  "Value": 0.0,
                  "Unit": "h"
                },
                {
                  "Name": "InputDose",
                  "Value": 50.0,
                  "Unit": "mg"
                },
                {
                  "Name": "Volume of water/body weight",
                  "Value": 3.5,
                  "Unit": "ml/kg"
                }
              ]
            }
          ],
          "Parameters": [
            {
              "Name": "Start time",
              "Value": 168.0,
              "Unit": "h"
            },
            {
              "Name": "NumberOfRepetitions",
              "Value": 7.0
            },
            {
              "Name": "TimeBetweenRepetitions",
              "Value": 24.0,
              "Unit": "h"
            }
          ]
        }
      ],
      "TimeUnit": "h"
    },
    {
      "Name": "DDI. Clarithromycin, 500mg, BID, 14 days",
      "DosingInterval": "Single",
      "Schemas": [
        {
          "Name": "Schema 1",
          "SchemaItems": [
            {
              "Name": "Schema Item 1",
              "ApplicationType": "Oral",
              "FormulationKey": "Formulation",
              "Parameters": [
                {
                  "Name": "Start time",
                  "Value": 0.0,
                  "Unit": "h"
                },
                {
                  "Name": "InputDose",
                  "Value": 500.0,
                  "Unit": "mg"
                },
                {
                  "Name": "Volume of water/body weight",
                  "Value": 3.5,
                  "Unit": "ml/kg"
                }
              ]
            }
          ],
          "Parameters": [
            {
              "Name": "Start time",
              "Value": 0.0,
              "Unit": "h"
            },
            {
              "Name": "NumberOfRepetitions",
              "Value": 28.0
            },
            {
              "Name": "TimeBetweenRepetitions",
              "Value": 12.0,
              "Unit": "h"
            }
          ]
        }
      ],
      "TimeUnit": "h"
    },
    {
      "Name": "DDI. Clarithromycin, 500mg, TID, 14 days",
      "DosingInterval": "Single",
      "Schemas": [
        {
          "Name": "Schema 1",
          "SchemaItems": [
            {
              "Name": "Schema Item 1",
              "ApplicationType": "Oral",
              "FormulationKey": "Formulation",
              "Parameters": [
                {
                  "Name": "Start time",
                  "Value": 0.0,
                  "Unit": "h"
                },
                {
                  "Name": "InputDose",
                  "Value": 500.0,
                  "Unit": "mg"
                },
                {
                  "Name": "Volume of water/body weight",
                  "Value": 3.5,
                  "Unit": "ml/kg"
                }
              ]
            }
          ],
          "Parameters": [
            {
              "Name": "Start time",
              "Value": 0.0,
              "Unit": "h"
            },
            {
              "Name": "NumberOfRepetitions",
              "Value": 42.0
            },
            {
              "Name": "TimeBetweenRepetitions",
              "Value": 8.0,
              "Unit": "h"
            }
          ]
        }
      ],
      "TimeUnit": "h"
    },
    {
      "Name": "DDI. Tego 50mg, BID, 14 days",
      "DosingInterval": "Single",
      "Schemas": [
        {
          "Name": "Schema 2",
          "SchemaItems": [
            {
              "Name": "Schema Item 1",
              "ApplicationType": "Oral",
              "FormulationKey": "Formulation",
              "Parameters": [
                {
                  "Name": "Start time",
                  "Value": 0.0,
                  "Unit": "h"
                },
                {
                  "Name": "InputDose",
                  "Value": 50.0,
                  "Unit": "mg"
                },
                {
                  "Name": "Volume of water/body weight",
                  "Value": 3.5,
                  "Unit": "ml/kg"
                }
              ]
            }
          ],
          "Parameters": [
            {
              "Name": "Start time",
              "Value": 168.0,
              "Unit": "h"
            },
            {
              "Name": "NumberOfRepetitions",
              "Value": 13.0
            },
            {
              "Name": "TimeBetweenRepetitions",
              "Value": 12.0,
              "Unit": "h"
            }
          ]
        }
      ],
      "TimeUnit": "h"
    },
    {
      "Name": "DDI. Rifampicin 600mg, QD, 14 days",
      "DosingInterval": "Single",
      "Schemas": [
        {
          "Name": "Schema 1",
          "SchemaItems": [
            {
              "Name": "Schema Item 1",
              "ApplicationType": "Oral",
              "FormulationKey": "Formulation",
              "Parameters": [
                {
                  "Name": "Start time",
                  "Value": 0.0,
                  "Unit": "h"
                },
                {
                  "Name": "InputDose",
                  "Value": 600.0,
                  "Unit": "mg"
                },
                {
                  "Name": "Volume of water/body weight",
                  "Value": 3.5,
                  "Unit": "ml/kg"
                }
              ]
            }
          ],
          "Parameters": [
            {
              "Name": "Start time",
              "Value": 0.0,
              "Unit": "h"
            },
            {
              "Name": "NumberOfRepetitions",
              "Value": 14.0
            },
            {
              "Name": "TimeBetweenRepetitions",
              "Value": 24.0,
              "Unit": "h"
            }
          ]
        }
      ],
      "TimeUnit": "h"
    },
    {
      "Name": "DDI. Rifampicin 400mg, QD, 14 days",
      "DosingInterval": "Single",
      "Schemas": [
        {
          "Name": "Schema 1",
          "SchemaItems": [
            {
              "Name": "Schema Item 1",
              "ApplicationType": "Oral",
              "FormulationKey": "Formulation",
              "Parameters": [
                {
                  "Name": "Start time",
                  "Value": 0.0,
                  "Unit": "h"
                },
                {
                  "Name": "InputDose",
                  "Value": 400.0,
                  "Unit": "mg"
                },
                {
                  "Name": "Volume of water/body weight",
                  "Value": 3.5,
                  "Unit": "ml/kg"
                }
              ]
            }
          ],
          "Parameters": [
            {
              "Name": "Start time",
              "Value": 0.0,
              "Unit": "h"
            },
            {
              "Name": "NumberOfRepetitions",
              "Value": 14.0
            },
            {
              "Name": "TimeBetweenRepetitions",
              "Value": 24.0,
              "Unit": "h"
            }
          ]
        }
      ],
      "TimeUnit": "h"
    },
    {
      "Name": "S_050 mg_30 min after meal",
      "DosingInterval": "Single",
      "Schemas": [
        {
          "Name": "Schema 1",
          "SchemaItems": [
            {
              "Name": "Schema Item 1",
              "ApplicationType": "Oral",
              "FormulationKey": "Formulation",
              "Parameters": [
                {
                  "Name": "Start time",
                  "Value": 0.5,
                  "Unit": "h"
                },
                {
                  "Name": "InputDose",
                  "Value": 50.0,
                  "Unit": "mg"
                },
                {
                  "Name": "Volume of water/body weight",
                  "Value": 3.5,
                  "Unit": "ml/kg"
                }
              ]
            }
          ],
          "Parameters": [
            {
              "Name": "Start time",
              "Value": 0.0,
              "Unit": "h"
            },
            {
              "Name": "NumberOfRepetitions",
              "Value": 1.0
            },
            {
              "Name": "TimeBetweenRepetitions",
              "Value": 0.0,
              "Unit": "h"
            }
          ]
        }
      ],
      "TimeUnit": "h"
    },
    {
      "Name": "S_200mg_30min after meal",
      "DosingInterval": "Single",
      "Schemas": [
        {
          "Name": "Schema 1",
          "SchemaItems": [
            {
              "Name": "Schema Item 1",
              "ApplicationType": "Oral",
              "FormulationKey": "Formulation",
              "Parameters": [
                {
                  "Name": "Start time",
                  "Value": 0.0,
                  "Unit": "h"
                },
                {
                  "Name": "InputDose",
                  "Value": 200.0,
                  "Unit": "mg"
                },
                {
                  "Name": "Volume of water/body weight",
                  "Value": 3.5,
                  "Unit": "ml/kg"
                }
              ]
            }
          ],
          "Parameters": [
            {
              "Name": "Start time",
              "Value": 0.5,
              "Unit": "h"
            },
            {
              "Name": "NumberOfRepetitions",
              "Value": 1.0
            },
            {
              "Name": "TimeBetweenRepetitions",
              "Value": 0.0,
              "Unit": "h"
            }
          ]
        }
      ],
      "TimeUnit": "h"
    }
  ],
  "Events": [
    {
      "Name": "Stardard meal",
      "Template": "Meal: Standard (Human)"
    }
  ],
  "Simulations": [
    {
      "Name": "ID 01 - Study 01 (Single, 050mg)",
      "Model": "4Comp",
      "ObservedData": [
        "ID 01 - Study 01- Tegoprazan - Dose 50 mg - Single - "
      ],
      "Solver": {},
      "OutputSchema": [
        {
          "Parameters": [
            {
              "Name": "Start time",
              "Value": 0.0,
              "Unit": "h"
            },
            {
              "Name": "End time",
              "Value": 2.0,
              "Unit": "h"
            },
            {
              "Name": "Resolution",
              "Value": 20.0,
              "Unit": "pts/h"
            }
          ]
        },
        {
          "Parameters": [
            {
              "Name": "Start time",
              "Value": 2.0,
              "Unit": "h"
            },
            {
              "Name": "End time",
              "Value": 48.0,
              "Unit": "h",
              "ValueOrigin": {
                "Source": "Unknown"
              }
            },
            {
              "Name": "Resolution",
              "Value": 4.0,
              "Unit": "pts/h"
            }
          ]
        }
      ],
      "Parameters": [
        {
          "Path": "Applications|S_050mg|Tego_Tab. fasted|Application_1|ProtocolSchemaItem|Volume of water/body weight",
          "Value": 3.5,
          "Unit": "ml/kg"
        },
        {
          "Path": "Applications|S_050mg|Tego_Tab. fasted|Dissolution shape",
          "Value": 1.0313171438,
          "ValueOrigin": {
            "Source": "ParameterIdentification",
            "Method": "ParameterIdentification",
            "Description": "Value updated from '01. Tego single + multiple' on 2022-08-07 01:53"
          }
        },
        {
          "Path": "Applications|S_050mg|Tego_Tab. fasted|Dissolution time (50% dissolved)",
          "Value": 0.8704013606,
          "Unit": "h",
          "ValueOrigin": {
            "Source": "ParameterIdentification",
            "Method": "ParameterIdentification",
            "Description": "Value updated from '01. Tego single + multiple' on 2022-08-07 01:53"
          }
        },
        {
          "Path": "Tegoprazan-CYP2C19-optimized|In vitro CL/recombinant enzyme",
          "Value": 0.3395720335,
          "Unit": "µl/min/pmol rec. enzyme",
          "ValueOrigin": {
            "Source": "ParameterIdentification",
            "Method": "ParameterIdentification",
            "Description": "Value updated from '01. Tego single + multiple' on 2022-08-07 01:53"
          }
        },
        {
          "Path": "Tegoprazan-CYP3A4-optimized|In vitro CL/recombinant enzyme",
          "Value": 0.2469263099,
          "Unit": "µl/min/pmol rec. enzyme",
          "ValueOrigin": {
            "Source": "ParameterIdentification",
            "Method": "ParameterIdentification",
            "Description": "Value updated from '01. Tego single + multiple' on 2022-08-07 01:53"
          }
        }
      ],
      "OutputSelections": [
        "Organism|PeripheralVenousBlood|Tegoprazan|Plasma (Peripheral Venous Blood)",
        "Organism|Kidney|Urine|Tegoprazan|Fraction excreted to urine",
        "Organism|Tegoprazan-CYP3A4-optimized Metabolite|Total fraction of dose-Tegoprazan",
        "Organism|Tegoprazan-CYP2C19-optimized Metabolite|Total fraction of dose-Tegoprazan"
      ],
      "Individual": "ID 01 - Single",
      "Compounds": [
        {
          "Name": "Tegoprazan",
          "CalculationMethods": [
            "Cellular partition coefficient method - PK-Sim Standard",
            "Cellular permeability - PK-Sim Standard"
          ],
          "Alternatives": [
            {
              "AlternativeName": "optimized",
              "GroupName": "COMPOUND_LIPOPHILICITY"
            },
            {
              "AlternativeName": "optimized",
              "GroupName": "COMPOUND_FRACTION_UNBOUND"
            },
            {
              "AlternativeName": "Calculated",
              "GroupName": "COMPOUND_PERMEABILITY"
            },
            {
              "AlternativeName": "optimized",
              "GroupName": "COMPOUND_INTESTINAL_PERMEABILITY"
            }
          ],
          "Processes": [
            {
              "Name": "CYP3A4-optimized",
              "MoleculeName": "CYP3A4"
            },
            {
              "Name": "CYP2C19-optimized",
              "MoleculeName": "CYP2C19"
            },
            {
              "MoleculeName": "CYP2C9"
            },
            {
              "MoleculeName": "CYP2D6"
            },
            {
              "MoleculeName": "CYP1A2"
            },
            {
              "MoleculeName": "AADAC"
            },
            {
              "Name": "Renal Clearances-Paper",
              "SystemicProcessType": "Renal"
            }
          ],
          "Protocol": {
            "Name": "S_050mg",
            "Formulations": [
              {
                "Name": "Tego_Tab. fasted",
                "Key": "Formulation"
              }
            ]
          }
        }
      ],
      "HasResults": true,
      "AlteredBuildingBlocks": [
        {
          "Name": "Tegoprazan",
          "Type": "Compound"
        },
        {
          "Name": "Tego_Tab. fasted",
          "Type": "Formulation"
        }
      ],
      "IndividualAnalyses": [
        {
          "Axes": [
            {
              "Unit": "h",
              "Dimension": "Time",
              "Type": "X",
              "GridLines": false,
              "Visible": true,
              "DefaultColor": "#FFFFFF",
              "DefaultLineStyle": "None",
              "Scaling": "Linear",
              "NumberMode": "Normal"
            },
            {
              "Unit": "ng/ml",
              "Dimension": "Concentration (molar)",
              "Type": "Y",
              "GridLines": false,
              "Visible": true,
              "DefaultColor": "#FFFFFF",
              "DefaultLineStyle": "Solid",
              "Scaling": "Linear",
              "NumberMode": "Normal"
            },
            {
              "Unit": "%",
              "Dimension": "Fraction",
              "Type": "Y2",
              "GridLines": false,
              "Visible": true,
              "DefaultColor": "#FFFFFF",
              "DefaultLineStyle": "Dash",
              "Scaling": "Linear",
              "NumberMode": "Normal"
            }
          ],
          "Curves": [
            {
              "Name": "Tegoprazan-Peripheral Venous Blood-Plasma-Concentration",
              "X": "Time",
              "Y": "ID 01 - Study 01 (Single, 050mg)|Organism|PeripheralVenousBlood|Tegoprazan|Plasma (Peripheral Venous Blood)",
              "CurveOptions": {
                "VisibleInLegend": false,
                "Color": "#FF0000",
                "LegendIndex": 1
              }
            },
            {
              "Name": "ID 01 - Study 01- Tegoprazan - Dose 50 mg - Single - -Tegoprazan-Measurement",
              "X": "ID 01 - Study 01- Tegoprazan - Dose 50 mg - Single - |Time",
              "Y": "ID 01 - Study 01- Tegoprazan - Dose 50 mg - Single - |ObservedData|||Tegoprazan|Measurement",
              "CurveOptions": {
                "VisibleInLegend": false,
                "Color": "#0000FF",
                "LegendIndex": 2,
                "LineStyle": "None",
                "Symbol": "Circle"
              }
            },
            {
              "Name": "Tegoprazan-Kidney-Urine-Fraction excreted to urine",
              "X": "Time",
              "Y": "ID 01 - Study 01 (Single, 050mg)|Organism|Kidney|Urine|Tegoprazan|Fraction excreted to urine",
              "CurveOptions": {
                "yAxisType": "Y2",
                "VisibleInLegend": false,
                "Color": "#008000",
                "LegendIndex": 3,
                "LineStyle": "Dash"
              }
            },
            {
              "Name": "Tegoprazan-CYP3A4-optimized Metabolite-Organism-Total fraction of dose-Tegoprazan",
              "X": "Time",
              "Y": "ID 01 - Study 01 (Single, 050mg)|Organism|Tegoprazan-CYP3A4-optimized Metabolite|Total fraction of dose-Tegoprazan",
              "CurveOptions": {
                "yAxisType": "Y2",
                "VisibleInLegend": false,
                "Color": "#FF00FF",
                "LegendIndex": 4,
                "LineStyle": "Dash"
              }
            },
            {
              "Name": "Tegoprazan-CYP2C19-optimized Metabolite-Organism-Total fraction of dose-Tegoprazan",
              "X": "Time",
              "Y": "ID 01 - Study 01 (Single, 050mg)|Organism|Tegoprazan-CYP2C19-optimized Metabolite|Total fraction of dose-Tegoprazan",
              "CurveOptions": {
                "yAxisType": "Y2",
                "VisibleInLegend": false,
                "Color": "#FF8000",
                "LegendIndex": 5,
                "LineStyle": "Dash"
              }
            }
          ],
          "Name": "Time Profile Analysis",
          "FontAndSize": {
            "Fonts": {
              "AxisSize": 10,
              "LegendSize": 8,
              "TitleSize": 16,
              "DescriptionSize": 12,
              "OriginSize": 8,
              "FontFamilyName": "Microsoft Sans Serif",
              "WatermarkSize": 32
            }
          },
          "Settings": {
            "SideMarginsEnabled": true,
            "LegendPosition": "RightInside",
            "BackColor": "#FFFFFF",
            "DiagramBackColor": "#FFFFFF"
          },
          "OriginText": "Tegoprazan_08.02_induction\nID 01 - Study 01 (Single, 050mg)\n2022-08-06 01:21"
        }
      ]
    },
    {
      "Name": "ID 02 - Study 01 (Single, 100mg)",
      "Model": "4Comp",
      "ObservedData": [
        "ID 02 - Study 01- Tegoprazan - Dose 100 mg - Single - "
      ],
      "Solver": {},
      "OutputSchema": [
        {
          "Parameters": [
            {
              "Name": "Start time",
              "Value": 0.0,
              "Unit": "h"
            },
            {
              "Name": "End time",
              "Value": 2.0,
              "Unit": "h"
            },
            {
              "Name": "Resolution",
              "Value": 20.0,
              "Unit": "pts/h"
            }
          ]
        },
        {
          "Parameters": [
            {
              "Name": "Start time",
              "Value": 2.0,
              "Unit": "h"
            },
            {
              "Name": "End time",
              "Value": 24.0,
              "Unit": "h"
            },
            {
              "Name": "Resolution",
              "Value": 4.0,
              "Unit": "pts/h"
            }
          ]
        }
      ],
      "Parameters": [
        {
          "Path": "Applications|S_100mg|Tego_Tab. fasted|Application_1|ProtocolSchemaItem|Volume of water/body weight",
          "Value": 3.5,
          "Unit": "ml/kg"
        },
        {
          "Path": "Applications|S_100mg|Tego_Tab. fasted|Dissolution shape",
          "Value": 1.031,
          "ValueOrigin": {
            "Source": "ParameterIdentification",
            "Method": "ParameterIdentification",
            "Description": "Value updated from '02. Tego and M1' on 2022-08-07 01:57"
          }
        },
        {
          "Path": "Applications|S_100mg|Tego_Tab. fasted|Dissolution time (50% dissolved)",
          "Value": 0.87,
          "Unit": "h",
          "ValueOrigin": {
            "Source": "ParameterIdentification",
            "Method": "ParameterIdentification",
            "Description": "Value updated from '02. Tego and M1' on 2022-08-07 01:57"
          }
        },
        {
          "Path": "Tegoprazan 02-CYP2C19-M1|In vitro CL/recombinant enzyme",
          "Value": 0.1341411215,
          "Unit": "µl/min/pmol rec. enzyme",
          "ValueOrigin": {
            "Source": "ParameterIdentification",
            "Method": "ParameterIdentification",
            "Description": "Value updated from '02. Tego and M1' on 2022-08-07 01:57"
          }
        },
        {
          "Path": "Tegoprazan 02-CYP2C19-others|In vitro CL/recombinant enzyme",
          "Value": 0.1818021142,
          "Unit": "µl/min/pmol rec. enzyme",
          "ValueOrigin": {
            "Source": "ParameterIdentification",
            "Method": "ParameterIdentification",
            "Description": "Value updated from '02. Tego and M1' on 2022-08-07 01:57"
          }
        },
        {
          "Path": "Tegoprazan 02-CYP3A4-M1|In vitro CL/recombinant enzyme",
          "Value": 0.00050366370282,
          "Unit": "µl/min/pmol rec. enzyme",
          "ValueOrigin": {
            "Source": "ParameterIdentification",
            "Method": "ParameterIdentification",
            "Description": "Value updated from '02. Tego and M1' on 2022-08-07 01:57"
          }
        },
        {
          "Path": "Tegoprazan 02-CYP3A4-others|In vitro CL/recombinant enzyme",
          "Value": 0.2487604814,
          "Unit": "µl/min/pmol rec. enzyme",
          "ValueOrigin": {
            "Source": "ParameterIdentification",
            "Method": "ParameterIdentification",
            "Description": "Value updated from '02. Tego and M1' on 2022-08-07 01:57"
          }
        }
      ],
      "OutputSelections": [
        "Organism|PeripheralVenousBlood|Tegoprazan 02|Plasma (Peripheral Venous Blood)"
      ],
      "Individual": "ID 01 - Single",
      "Compounds": [
        {
          "Name": "Tegoprazan 02",
          "CalculationMethods": [
            "Cellular partition coefficient method - PK-Sim Standard",
            "Cellular permeability - PK-Sim Standard"
          ],
          "Alternatives": [
            {
              "AlternativeName": "optimized",
              "GroupName": "COMPOUND_LIPOPHILICITY"
            },
            {
              "AlternativeName": "optimized",
              "GroupName": "COMPOUND_FRACTION_UNBOUND"
            },
            {
              "AlternativeName": "Calculated",
              "GroupName": "COMPOUND_PERMEABILITY"
            },
            {
              "AlternativeName": "optimized",
              "GroupName": "COMPOUND_INTESTINAL_PERMEABILITY"
            }
          ],
          "Processes": [
            {
              "Name": "CYP3A4-M1",
              "MoleculeName": "CYP3A4"
            },
            {
              "Name": "CYP3A4-others",
              "MoleculeName": "CYP3A4"
            },
            {
              "Name": "CYP2C19-M1",
              "MoleculeName": "CYP2C19"
            },
            {
              "Name": "CYP2C19-others",
              "MoleculeName": "CYP2C19"
            },
            {
              "MoleculeName": "CYP2C9"
            },
            {
              "MoleculeName": "CYP2D6"
            },
            {
              "MoleculeName": "CYP1A2"
            },
            {
              "MoleculeName": "AADAC"
            },
            {
              "Name": "Renal Clearances-Paper",
              "SystemicProcessType": "Renal"
            }
          ],
          "Protocol": {
            "Name": "S_100mg",
            "Formulations": [
              {
                "Name": "Tego_Tab. fasted",
                "Key": "Formulation"
              }
            ]
          }
        }
      ],
      "HasResults": true,
      "IndividualAnalyses": [
        {
          "Axes": [
            {
              "Unit": "h",
              "Dimension": "Time",
              "Type": "X",
              "GridLines": false,
              "Visible": true,
              "DefaultColor": "#FFFFFF",
              "DefaultLineStyle": "None",
              "Scaling": "Linear",
              "NumberMode": "Normal"
            },
            {
              "Unit": "ng/ml",
              "Dimension": "Concentration (molar)",
              "Type": "Y",
              "GridLines": false,
              "Visible": true,
              "DefaultColor": "#FFFFFF",
              "DefaultLineStyle": "Solid",
              "Scaling": "Linear",
              "NumberMode": "Normal"
            },
            {
              "Unit": "",
              "Type": "Y2",
              "GridLines": false,
              "Visible": true,
              "DefaultColor": "#FFFFFF",
              "DefaultLineStyle": "Dash",
              "Scaling": "Linear",
              "NumberMode": "Normal"
            }
          ],
          "Curves": [
            {
              "Name": "ID 02 - Study 01- Tegoprazan - Dose 100 mg - Single - -Tegoprazan-Measurement",
              "X": "ID 02 - Study 01- Tegoprazan - Dose 100 mg - Single - |Time",
              "Y": "ID 02 - Study 01- Tegoprazan - Dose 100 mg - Single - |ObservedData|||Tegoprazan|Measurement",
              "CurveOptions": {
                "Color": "#0000FF",
                "LegendIndex": 2,
                "LineStyle": "None",
                "Symbol": "Circle"
              }
            },
            {
              "Name": "Tegoprazan 02-Peripheral Venous Blood-Plasma-Concentration",
              "X": "Time",
              "Y": "ID 02 - Study 01 (Single, 100mg)|Organism|PeripheralVenousBlood|Tegoprazan 02|Plasma (Peripheral Venous Blood)",
              "CurveOptions": {
                "Color": "#FF0000",
                "LegendIndex": 3
              }
            }
          ],
          "Name": "Time Profile Analysis",
          "FontAndSize": {
            "Fonts": {
              "AxisSize": 10,
              "LegendSize": 8,
              "TitleSize": 16,
              "DescriptionSize": 12,
              "OriginSize": 8,
              "FontFamilyName": "Microsoft Sans Serif",
              "WatermarkSize": 32
            }
          },
          "Settings": {
            "SideMarginsEnabled": true,
            "LegendPosition": "RightInside",
            "BackColor": "#FFFFFF",
            "DiagramBackColor": "#FFFFFF"
          },
          "OriginText": "Tegoprazan-Final\nID 02 - Study 01 (Single, 100mg)\n2022-08-07 02:01"
        }
      ]
    },
    {
      "Name": "ID 03 - Study 01 (Single, 200mg)",
      "Model": "4Comp",
      "ObservedData": [
        "ID 03 - Study 01- Tegoprazan - Dose 200 mg - Single - "
      ],
      "Solver": {},
      "OutputSchema": [
        {
          "Parameters": [
            {
              "Name": "Start time",
              "Value": 0.0,
              "Unit": "h"
            },
            {
              "Name": "End time",
              "Value": 2.0,
              "Unit": "h"
            },
            {
              "Name": "Resolution",
              "Value": 20.0,
              "Unit": "pts/h"
            }
          ]
        },
        {
          "Parameters": [
            {
              "Name": "Start time",
              "Value": 2.0,
              "Unit": "h"
            },
            {
              "Name": "End time",
              "Value": 24.0,
              "Unit": "h"
            },
            {
              "Name": "Resolution",
              "Value": 4.0,
              "Unit": "pts/h"
            }
          ]
        }
      ],
      "Parameters": [
        {
          "Path": "Applications|S_200mg|Tego_Tab. fasted|Application_1|ProtocolSchemaItem|Volume of water/body weight",
          "Value": 3.5,
          "Unit": "ml/kg"
        },
        {
          "Path": "Applications|S_200mg|Tego_Tab. fasted|Dissolution shape",
          "Value": 1.031,
          "ValueOrigin": {
            "Source": "ParameterIdentification",
            "Method": "ParameterIdentification",
            "Description": "Value updated from '02. Tego and M1' on 2022-08-07 01:57"
          }
        },
        {
          "Path": "Applications|S_200mg|Tego_Tab. fasted|Dissolution time (50% dissolved)",
          "Value": 0.87,
          "Unit": "h",
          "ValueOrigin": {
            "Source": "ParameterIdentification",
            "Method": "ParameterIdentification",
            "Description": "Value updated from '02. Tego and M1' on 2022-08-07 01:57"
          }
        },
        {
          "Path": "Tegoprazan 02-CYP2C19-M1|In vitro CL/recombinant enzyme",
          "Value": 0.1341411215,
          "Unit": "µl/min/pmol rec. enzyme",
          "ValueOrigin": {
            "Source": "ParameterIdentification",
            "Method": "ParameterIdentification",
            "Description": "Value updated from '02. Tego and M1' on 2022-08-07 01:57"
          }
        },
        {
          "Path": "Tegoprazan 02-CYP2C19-others|In vitro CL/recombinant enzyme",
          "Value": 0.1818021142,
          "Unit": "µl/min/pmol rec. enzyme",
          "ValueOrigin": {
            "Source": "ParameterIdentification",
            "Method": "ParameterIdentification",
            "Description": "Value updated from '02. Tego and M1' on 2022-08-07 01:57"
          }
        },
        {
          "Path": "Tegoprazan 02-CYP3A4-M1|In vitro CL/recombinant enzyme",
          "Value": 0.00050366370282,
          "Unit": "µl/min/pmol rec. enzyme",
          "ValueOrigin": {
            "Source": "ParameterIdentification",
            "Method": "ParameterIdentification",
            "Description": "Value updated from '02. Tego and M1' on 2022-08-07 01:57"
          }
        },
        {
          "Path": "Tegoprazan 02-CYP3A4-others|In vitro CL/recombinant enzyme",
          "Value": 0.2487604814,
          "Unit": "µl/min/pmol rec. enzyme",
          "ValueOrigin": {
            "Source": "ParameterIdentification",
            "Method": "ParameterIdentification",
            "Description": "Value updated from '02. Tego and M1' on 2022-08-07 01:57"
          }
        }
      ],
      "OutputSelections": [
        "Organism|PeripheralVenousBlood|Tegoprazan 02|Plasma (Peripheral Venous Blood)"
      ],
      "Individual": "ID 01 - Single",
      "Compounds": [
        {
          "Name": "Tegoprazan 02",
          "CalculationMethods": [
            "Cellular partition coefficient method - PK-Sim Standard",
            "Cellular permeability - PK-Sim Standard"
          ],
          "Alternatives": [
            {
              "AlternativeName": "optimized",
              "GroupName": "COMPOUND_LIPOPHILICITY"
            },
            {
              "AlternativeName": "optimized",
              "GroupName": "COMPOUND_FRACTION_UNBOUND"
            },
            {
              "AlternativeName": "Calculated",
              "GroupName": "COMPOUND_PERMEABILITY"
            },
            {
              "AlternativeName": "optimized",
              "GroupName": "COMPOUND_INTESTINAL_PERMEABILITY"
            }
          ],
          "Processes": [
            {
              "Name": "CYP3A4-M1",
              "MoleculeName": "CYP3A4"
            },
            {
              "Name": "CYP3A4-others",
              "MoleculeName": "CYP3A4"
            },
            {
              "Name": "CYP2C19-M1",
              "MoleculeName": "CYP2C19"
            },
            {
              "Name": "CYP2C19-others",
              "MoleculeName": "CYP2C19"
            },
            {
              "MoleculeName": "CYP2C9"
            },
            {
              "MoleculeName": "CYP2D6"
            },
            {
              "MoleculeName": "CYP1A2"
            },
            {
              "MoleculeName": "AADAC"
            },
            {
              "Name": "Renal Clearances-Paper",
              "SystemicProcessType": "Renal"
            }
          ],
          "Protocol": {
            "Name": "S_200mg",
            "Formulations": [
              {
                "Name": "Tego_Tab. fasted",
                "Key": "Formulation"
              }
            ]
          }
        }
      ],
      "HasResults": true,
      "IndividualAnalyses": [
        {
          "Axes": [
            {
              "Unit": "h",
              "Dimension": "Time",
              "Type": "X",
              "GridLines": false,
              "Visible": true,
              "DefaultColor": "#FFFFFF",
              "DefaultLineStyle": "None",
              "Scaling": "Linear",
              "NumberMode": "Normal"
            },
            {
              "Unit": "ng/ml",
              "Dimension": "Concentration (molar)",
              "Type": "Y",
              "GridLines": false,
              "Visible": true,
              "DefaultColor": "#FFFFFF",
              "DefaultLineStyle": "Solid",
              "Scaling": "Linear",
              "NumberMode": "Normal"
            },
            {
              "Unit": "",
              "Type": "Y2",
              "GridLines": false,
              "Visible": true,
              "DefaultColor": "#FFFFFF",
              "DefaultLineStyle": "Dash",
              "Scaling": "Linear",
              "NumberMode": "Normal"
            }
          ],
          "Curves": [
            {
              "Name": "ID 03 - Study 01- Tegoprazan - Dose 200 mg - Single - -Tegoprazan-Measurement",
              "X": "ID 03 - Study 01- Tegoprazan - Dose 200 mg - Single - |Time",
              "Y": "ID 03 - Study 01- Tegoprazan - Dose 200 mg - Single - |ObservedData|||Tegoprazan|Measurement",
              "CurveOptions": {
                "Color": "#0000FF",
                "LegendIndex": 2,
                "LineStyle": "None",
                "Symbol": "Circle"
              }
            },
            {
              "Name": "Tegoprazan 02-Peripheral Venous Blood-Plasma-Concentration",
              "X": "Time",
              "Y": "ID 03 - Study 01 (Single, 200mg)|Organism|PeripheralVenousBlood|Tegoprazan 02|Plasma (Peripheral Venous Blood)",
              "CurveOptions": {
                "Color": "#FF0000",
                "LegendIndex": 3
              }
            }
          ],
          "Name": "Time Profile Analysis",
          "FontAndSize": {
            "Fonts": {
              "AxisSize": 10,
              "LegendSize": 8,
              "TitleSize": 16,
              "DescriptionSize": 12,
              "OriginSize": 8,
              "FontFamilyName": "Microsoft Sans Serif",
              "WatermarkSize": 32
            }
          },
          "Settings": {
            "SideMarginsEnabled": true,
            "LegendPosition": "RightInside",
            "BackColor": "#FFFFFF",
            "DiagramBackColor": "#FFFFFF"
          },
          "OriginText": "Tegoprazan-Final\nID 03 - Study 01 (Single, 200mg)\n2022-08-07 02:01"
        }
      ]
    },
    {
      "Name": "ID 04 - Study 01 (Single, 400mg)",
      "Model": "4Comp",
      "ObservedData": [
        "ID 04 - Study 01- Tegoprazan - Dose 400 mg - Single - "
      ],
      "Solver": {},
      "OutputSchema": [
        {
          "Parameters": [
            {
              "Name": "Start time",
              "Value": 0.0,
              "Unit": "h"
            },
            {
              "Name": "End time",
              "Value": 2.0,
              "Unit": "h"
            },
            {
              "Name": "Resolution",
              "Value": 20.0,
              "Unit": "pts/h"
            }
          ]
        },
        {
          "Parameters": [
            {
              "Name": "Start time",
              "Value": 2.0,
              "Unit": "h"
            },
            {
              "Name": "End time",
              "Value": 48.0,
              "Unit": "h",
              "ValueOrigin": {
                "Source": "Unknown"
              }
            },
            {
              "Name": "Resolution",
              "Value": 4.0,
              "Unit": "pts/h"
            }
          ]
        }
      ],
      "Parameters": [
        {
          "Path": "Applications|S_400mg|Tego_Tab. fasted|Application_1|ProtocolSchemaItem|Volume of water/body weight",
          "Value": 3.5,
          "Unit": "ml/kg"
        },
        {
          "Path": "Applications|S_400mg|Tego_Tab. fasted|Dissolution shape",
          "Value": 1.0313171438,
          "ValueOrigin": {
            "Source": "ParameterIdentification",
            "Method": "ParameterIdentification",
            "Description": "Value updated from '01. Tego single + multiple' on 2022-08-07 01:53"
          }
        },
        {
          "Path": "Applications|S_400mg|Tego_Tab. fasted|Dissolution time (50% dissolved)",
          "Value": 0.8704013606,
          "Unit": "h",
          "ValueOrigin": {
            "Source": "ParameterIdentification",
            "Method": "ParameterIdentification",
            "Description": "Value updated from '01. Tego single + multiple' on 2022-08-07 01:53"
          }
        },
        {
          "Path": "Tegoprazan-CYP2C19-optimized|In vitro CL/recombinant enzyme",
          "Value": 0.3395720335,
          "Unit": "µl/min/pmol rec. enzyme",
          "ValueOrigin": {
            "Source": "ParameterIdentification",
            "Method": "ParameterIdentification",
            "Description": "Value updated from '01. Tego single + multiple' on 2022-08-07 01:53"
          }
        },
        {
          "Path": "Tegoprazan-CYP3A4-optimized|In vitro CL/recombinant enzyme",
          "Value": 0.2469263099,
          "Unit": "µl/min/pmol rec. enzyme",
          "ValueOrigin": {
            "Source": "ParameterIdentification",
            "Method": "ParameterIdentification",
            "Description": "Value updated from '01. Tego single + multiple' on 2022-08-07 01:53"
          }
        }
      ],
      "OutputSelections": [
        "Organism|PeripheralVenousBlood|Tegoprazan|Plasma (Peripheral Venous Blood)",
        "Organism|Tegoprazan-CYP3A4-optimized Metabolite|Total fraction of dose-Tegoprazan",
        "Organism|Tegoprazan-CYP2C19-optimized Metabolite|Total fraction of dose-Tegoprazan",
        "Organism|Kidney|Urine|Tegoprazan|Fraction excreted to urine"
      ],
      "Individual": "ID 01 - Single",
      "Compounds": [
        {
          "Name": "Tegoprazan",
          "CalculationMethods": [
            "Cellular partition coefficient method - PK-Sim Standard",
            "Cellular permeability - PK-Sim Standard"
          ],
          "Alternatives": [
            {
              "AlternativeName": "optimized",
              "GroupName": "COMPOUND_LIPOPHILICITY"
            },
            {
              "AlternativeName": "optimized",
              "GroupName": "COMPOUND_FRACTION_UNBOUND"
            },
            {
              "AlternativeName": "Calculated",
              "GroupName": "COMPOUND_PERMEABILITY"
            },
            {
              "AlternativeName": "optimized",
              "GroupName": "COMPOUND_INTESTINAL_PERMEABILITY"
            }
          ],
          "Processes": [
            {
              "Name": "CYP3A4-optimized",
              "MoleculeName": "CYP3A4"
            },
            {
              "Name": "CYP2C19-optimized",
              "MoleculeName": "CYP2C19"
            },
            {
              "MoleculeName": "CYP2C9"
            },
            {
              "MoleculeName": "CYP2D6"
            },
            {
              "MoleculeName": "CYP1A2"
            },
            {
              "MoleculeName": "AADAC"
            },
            {
              "Name": "Renal Clearances-Paper",
              "SystemicProcessType": "Renal"
            }
          ],
          "Protocol": {
            "Name": "S_400mg",
            "Formulations": [
              {
                "Name": "Tego_Tab. fasted",
                "Key": "Formulation"
              }
            ]
          }
        }
      ],
      "HasResults": true,
      "AlteredBuildingBlocks": [
        {
          "Name": "Tegoprazan",
          "Type": "Compound"
        },
        {
          "Name": "Tego_Tab. fasted",
          "Type": "Formulation"
        }
      ],
      "IndividualAnalyses": [
        {
          "Axes": [
            {
              "Unit": "h",
              "Dimension": "Time",
              "Type": "X",
              "GridLines": false,
              "Visible": true,
              "DefaultColor": "#FFFFFF",
              "DefaultLineStyle": "None",
              "Scaling": "Linear",
              "NumberMode": "Normal"
            },
            {
              "Unit": "ng/ml",
              "Dimension": "Concentration (mass)",
              "Type": "Y",
              "GridLines": false,
              "Visible": true,
              "DefaultColor": "#FFFFFF",
              "DefaultLineStyle": "Solid",
              "Scaling": "Linear",
              "NumberMode": "Normal"
            },
            {
              "Unit": "%",
              "Dimension": "Fraction",
              "Type": "Y2",
              "GridLines": false,
              "Visible": true,
              "DefaultColor": "#FFFFFF",
              "DefaultLineStyle": "Dash",
              "Scaling": "Linear",
              "NumberMode": "Normal"
            }
          ],
          "Curves": [
            {
              "Name": "Tegoprazan-Peripheral Venous Blood-Plasma-Concentration",
              "X": "Time",
              "Y": "ID 04 - Study 01 (Single, 400mg)|Organism|PeripheralVenousBlood|Tegoprazan|Plasma (Peripheral Venous Blood)",
              "CurveOptions": {
                "VisibleInLegend": false,
                "Color": "#0000FF",
                "LegendIndex": 2
              }
            },
            {
              "Name": "ID 04 - Study 01- Tegoprazan - Dose 400 mg - Single - -Tegoprazan-Measurement",
              "X": "ID 04 - Study 01- Tegoprazan - Dose 400 mg - Single - |Time",
              "Y": "ID 04 - Study 01- Tegoprazan - Dose 400 mg - Single - |ObservedData|||Tegoprazan|Measurement",
              "CurveOptions": {
                "VisibleInLegend": false,
                "Color": "#FF0000",
                "LegendIndex": 3,
                "LineStyle": "None",
                "Symbol": "Circle"
              }
            },
            {
              "Name": "Tegoprazan-Kidney-Urine-Fraction excreted to urine",
              "X": "Time",
              "Y": "ID 04 - Study 01 (Single, 400mg)|Organism|Kidney|Urine|Tegoprazan|Fraction excreted to urine",
              "CurveOptions": {
                "yAxisType": "Y2",
                "VisibleInLegend": false,
                "Color": "#008000",
                "LegendIndex": 4,
                "LineStyle": "Dash"
              }
            },
            {
              "Name": "Tegoprazan-CYP3A4-optimized Metabolite-Organism-Total fraction of dose-Tegoprazan",
              "X": "Time",
              "Y": "ID 04 - Study 01 (Single, 400mg)|Organism|Tegoprazan-CYP3A4-optimized Metabolite|Total fraction of dose-Tegoprazan",
              "CurveOptions": {
                "yAxisType": "Y2",
                "VisibleInLegend": false,
                "Color": "#FF00FF",
                "LegendIndex": 5,
                "LineStyle": "Dash"
              }
            },
            {
              "Name": "Tegoprazan-CYP2C19-optimized Metabolite-Organism-Total fraction of dose-Tegoprazan",
              "X": "Time",
              "Y": "ID 04 - Study 01 (Single, 400mg)|Organism|Tegoprazan-CYP2C19-optimized Metabolite|Total fraction of dose-Tegoprazan",
              "CurveOptions": {
                "yAxisType": "Y2",
                "VisibleInLegend": false,
                "Color": "#FF8000",
                "LegendIndex": 6,
                "LineStyle": "Dash"
              }
            }
          ],
          "Name": "Time Profile Analysis",
          "FontAndSize": {
            "Fonts": {
              "AxisSize": 10,
              "LegendSize": 8,
              "TitleSize": 16,
              "DescriptionSize": 12,
              "OriginSize": 8,
              "FontFamilyName": "Microsoft Sans Serif",
              "WatermarkSize": 32
            }
          },
          "Settings": {
            "SideMarginsEnabled": true,
            "LegendPosition": "RightInside",
            "BackColor": "#FFFFFF",
            "DiagramBackColor": "#FFFFFF"
          },
          "OriginText": "Tegoprazan_08.02_induction\nID 04 - Study 01 (Single, 400mg)\n2022-08-03 14:37"
        }
      ]
    },
    {
      "Name": "ID 05 - Study 01 (Multiple, 100mg, QD, 7 days)",
      "Model": "4Comp",
      "ObservedData": [
        "ID 05 - Study 01- Tegoprazan - Dose 100 mg - Multiple - "
      ],
      "Solver": {},
      "OutputSchema": [
        {
          "Parameters": [
            {
              "Name": "Start time",
              "Value": 0.0,
              "Unit": "h"
            },
            {
              "Name": "End time",
              "Value": 2.0,
              "Unit": "h"
            },
            {
              "Name": "Resolution",
              "Value": 20.0,
              "Unit": "pts/h"
            }
          ]
        },
        {
          "Parameters": [
            {
              "Name": "Start time",
              "Value": 2.0,
              "Unit": "h"
            },
            {
              "Name": "End time",
              "Value": 168.0,
              "Unit": "h",
              "ValueOrigin": {
                "Source": "Unknown"
              }
            },
            {
              "Name": "Resolution",
              "Value": 4.0,
              "Unit": "pts/h"
            }
          ]
        }
      ],
      "Parameters": [
        {
          "Path": "Applications|Study 2, M, 100mg|Tego_Tab. fasted|Application_1|ProtocolSchemaItem|Volume of water/body weight",
          "Value": 3.5,
          "Unit": "ml/kg"
        },
        {
          "Path": "Applications|Study 2, M, 100mg|Tego_Tab. fasted|Application_2|ProtocolSchemaItem|Volume of water/body weight",
          "Value": 3.5,
          "Unit": "ml/kg"
        },
        {
          "Path": "Applications|Study 2, M, 100mg|Tego_Tab. fasted|Application_3|ProtocolSchemaItem|Volume of water/body weight",
          "Value": 3.5,
          "Unit": "ml/kg"
        },
        {
          "Path": "Applications|Study 2, M, 100mg|Tego_Tab. fasted|Application_4|ProtocolSchemaItem|Volume of water/body weight",
          "Value": 3.5,
          "Unit": "ml/kg"
        },
        {
          "Path": "Applications|Study 2, M, 100mg|Tego_Tab. fasted|Application_5|ProtocolSchemaItem|Volume of water/body weight",
          "Value": 3.5,
          "Unit": "ml/kg"
        },
        {
          "Path": "Applications|Study 2, M, 100mg|Tego_Tab. fasted|Application_6|ProtocolSchemaItem|Volume of water/body weight",
          "Value": 3.5,
          "Unit": "ml/kg"
        },
        {
          "Path": "Applications|Study 2, M, 100mg|Tego_Tab. fasted|Application_7|ProtocolSchemaItem|Volume of water/body weight",
          "Value": 3.5,
          "Unit": "ml/kg"
        },
        {
          "Path": "Applications|Study 2, M, 100mg|Tego_Tab. fasted|Dissolution shape",
          "Value": 1.0313171438,
          "ValueOrigin": {
            "Source": "ParameterIdentification",
            "Method": "ParameterIdentification",
            "Description": "Value updated from '01. Tego single + multiple' on 2022-08-07 01:53"
          }
        },
        {
          "Path": "Applications|Study 2, M, 100mg|Tego_Tab. fasted|Dissolution time (50% dissolved)",
          "Value": 0.8704013606,
          "Unit": "h",
          "ValueOrigin": {
            "Source": "ParameterIdentification",
            "Method": "ParameterIdentification",
            "Description": "Value updated from '01. Tego single + multiple' on 2022-08-07 01:53"
          }
        },
        {
          "Path": "Tegoprazan-CYP2C19-optimized|In vitro CL/recombinant enzyme",
          "Value": 0.3395720335,
          "Unit": "µl/min/pmol rec. enzyme",
          "ValueOrigin": {
            "Source": "ParameterIdentification",
            "Method": "ParameterIdentification",
            "Description": "Value updated from '01. Tego single + multiple' on 2022-08-07 01:53"
          }
        },
        {
          "Path": "Tegoprazan-CYP3A4-optimized|In vitro CL/recombinant enzyme",
          "Value": 0.2469263099,
          "Unit": "µl/min/pmol rec. enzyme",
          "ValueOrigin": {
            "Source": "ParameterIdentification",
            "Method": "ParameterIdentification",
            "Description": "Value updated from '01. Tego single + multiple' on 2022-08-07 01:53"
          }
        }
      ],
      "OutputSelections": [
        "Organism|PeripheralVenousBlood|Tegoprazan|Plasma (Peripheral Venous Blood)"
      ],
      "Individual": "ID 01 - Multiple",
      "Compounds": [
        {
          "Name": "Tegoprazan",
          "CalculationMethods": [
            "Cellular partition coefficient method - PK-Sim Standard",
            "Cellular permeability - PK-Sim Standard"
          ],
          "Alternatives": [
            {
              "AlternativeName": "optimized",
              "GroupName": "COMPOUND_LIPOPHILICITY"
            },
            {
              "AlternativeName": "optimized",
              "GroupName": "COMPOUND_FRACTION_UNBOUND"
            },
            {
              "AlternativeName": "Calculated",
              "GroupName": "COMPOUND_PERMEABILITY"
            },
            {
              "AlternativeName": "optimized",
              "GroupName": "COMPOUND_INTESTINAL_PERMEABILITY"
            }
          ],
          "Processes": [
            {
              "Name": "CYP3A4-optimized",
              "MoleculeName": "CYP3A4"
            },
            {
              "Name": "CYP2C19-optimized",
              "MoleculeName": "CYP2C19"
            },
            {
              "MoleculeName": "CYP2C9"
            },
            {
              "MoleculeName": "CYP2D6"
            },
            {
              "MoleculeName": "CYP1A2"
            },
            {
              "MoleculeName": "AADAC"
            },
            {
              "Name": "Renal Clearances-Paper",
              "SystemicProcessType": "Renal"
            }
          ],
          "Protocol": {
            "Name": "Study 2, M, 100mg",
            "Formulations": [
              {
                "Name": "Tego_Tab. fasted",
                "Key": "Formulation"
              }
            ]
          }
        }
      ],
      "HasResults": true,
      "AlteredBuildingBlocks": [
        {
          "Name": "Tegoprazan",
          "Type": "Compound"
        },
        {
          "Name": "Tego_Tab. fasted",
          "Type": "Formulation"
        }
      ],
      "IndividualAnalyses": [
        {
          "Axes": [
            {
              "Unit": "h",
              "Dimension": "Time",
              "Type": "X",
              "GridLines": false,
              "Visible": true,
              "DefaultColor": "#FFFFFF",
              "DefaultLineStyle": "None",
              "Scaling": "Linear",
              "NumberMode": "Normal"
            },
            {
              "Unit": "ng/ml",
              "Dimension": "Concentration (molar)",
              "Type": "Y",
              "GridLines": false,
              "Visible": true,
              "DefaultColor": "#FFFFFF",
              "DefaultLineStyle": "Solid",
              "Scaling": "Linear",
              "NumberMode": "Normal"
            },
            {
              "Unit": "",
              "Type": "Y2",
              "GridLines": false,
              "Visible": true,
              "DefaultColor": "#FFFFFF",
              "DefaultLineStyle": "Dash",
              "Scaling": "Linear",
              "NumberMode": "Normal"
            }
          ],
          "Curves": [
            {
              "Name": "Tegoprazan-Peripheral Venous Blood-Plasma-Concentration",
              "X": "Time",
              "Y": "ID 05 - Study 01 (Multiple, 100mg, QD, 7 days)|Organism|PeripheralVenousBlood|Tegoprazan|Plasma (Peripheral Venous Blood)",
              "CurveOptions": {
                "Color": "#FF0000",
                "LegendIndex": 1
              }
            },
            {
              "Name": "ID 05 - Study 01- Tegoprazan - Dose 100 mg - Multiple - -Tegoprazan-Measurement",
              "X": "ID 05 - Study 01- Tegoprazan - Dose 100 mg - Multiple - |Time",
              "Y": "ID 05 - Study 01- Tegoprazan - Dose 100 mg - Multiple - |ObservedData|||Tegoprazan|Measurement",
              "CurveOptions": {
                "Color": "#0000FF",
                "LegendIndex": 2,
                "LineStyle": "None",
                "Symbol": "Circle"
              }
            }
          ],
          "Name": "Time Profile Analysis",
          "FontAndSize": {
            "Fonts": {
              "AxisSize": 10,
              "LegendSize": 8,
              "TitleSize": 16,
              "DescriptionSize": 12,
              "OriginSize": 8,
              "FontFamilyName": "Microsoft Sans Serif",
              "WatermarkSize": 32
            }
          },
          "Settings": {
            "SideMarginsEnabled": true,
            "LegendPosition": "RightInside",
            "BackColor": "#FFFFFF",
            "DiagramBackColor": "#FFFFFF"
          },
          "OriginText": "Tegoprazan_08.02_induction\nID 05 - Study 01 (Multiple, 100mg, QD, 7 days)\n2022-08-03 14:59"
        }
      ]
    },
    {
      "Name": "ID 06 - Study 01 (Multiple, 200mg, QD, 7 days)",
      "Model": "4Comp",
      "ObservedData": [
        "ID 06 - Study 01- Tegoprazan - Dose 200 mg - Multiple - "
      ],
      "Solver": {},
      "OutputSchema": [
        {
          "Parameters": [
            {
              "Name": "Start time",
              "Value": 0.0,
              "Unit": "h"
            },
            {
              "Name": "End time",
              "Value": 2.0,
              "Unit": "h"
            },
            {
              "Name": "Resolution",
              "Value": 20.0,
              "Unit": "pts/h"
            }
          ]
        },
        {
          "Parameters": [
            {
              "Name": "Start time",
              "Value": 2.0,
              "Unit": "h"
            },
            {
              "Name": "End time",
              "Value": 168.0,
              "Unit": "h",
              "ValueOrigin": {
                "Source": "Unknown"
              }
            },
            {
              "Name": "Resolution",
              "Value": 4.0,
              "Unit": "pts/h"
            }
          ]
        }
      ],
      "Parameters": [
        {
          "Path": "Applications|Study 2, M, 200mg|Tego_Tab. fasted|Application_1|ProtocolSchemaItem|Volume of water/body weight",
          "Value": 3.5,
          "Unit": "ml/kg"
        },
        {
          "Path": "Applications|Study 2, M, 200mg|Tego_Tab. fasted|Application_2|ProtocolSchemaItem|Volume of water/body weight",
          "Value": 3.5,
          "Unit": "ml/kg"
        },
        {
          "Path": "Applications|Study 2, M, 200mg|Tego_Tab. fasted|Application_3|ProtocolSchemaItem|Volume of water/body weight",
          "Value": 3.5,
          "Unit": "ml/kg"
        },
        {
          "Path": "Applications|Study 2, M, 200mg|Tego_Tab. fasted|Application_4|ProtocolSchemaItem|Volume of water/body weight",
          "Value": 3.5,
          "Unit": "ml/kg"
        },
        {
          "Path": "Applications|Study 2, M, 200mg|Tego_Tab. fasted|Application_5|ProtocolSchemaItem|Volume of water/body weight",
          "Value": 3.5,
          "Unit": "ml/kg"
        },
        {
          "Path": "Applications|Study 2, M, 200mg|Tego_Tab. fasted|Application_6|ProtocolSchemaItem|Volume of water/body weight",
          "Value": 3.5,
          "Unit": "ml/kg"
        },
        {
          "Path": "Applications|Study 2, M, 200mg|Tego_Tab. fasted|Application_7|ProtocolSchemaItem|Volume of water/body weight",
          "Value": 3.5,
          "Unit": "ml/kg"
        },
        {
          "Path": "Applications|Study 2, M, 200mg|Tego_Tab. fasted|Dissolution shape",
          "Value": 1.031,
          "ValueOrigin": {
            "Source": "ParameterIdentification",
            "Method": "ParameterIdentification",
            "Description": "Value updated from '02. Tego and M1' on 2022-08-07 01:57"
          }
        },
        {
          "Path": "Applications|Study 2, M, 200mg|Tego_Tab. fasted|Dissolution time (50% dissolved)",
          "Value": 0.87,
          "Unit": "h",
          "ValueOrigin": {
            "Source": "ParameterIdentification",
            "Method": "ParameterIdentification",
            "Description": "Value updated from '02. Tego and M1' on 2022-08-07 01:57"
          }
        },
        {
          "Path": "Tegoprazan 02-CYP2C19-M1|In vitro CL/recombinant enzyme",
          "Value": 0.1341411215,
          "Unit": "µl/min/pmol rec. enzyme",
          "ValueOrigin": {
            "Source": "ParameterIdentification",
            "Method": "ParameterIdentification",
            "Description": "Value updated from '02. Tego and M1' on 2022-08-07 01:57"
          }
        },
        {
          "Path": "Tegoprazan 02-CYP2C19-others|In vitro CL/recombinant enzyme",
          "Value": 0.1818021142,
          "Unit": "µl/min/pmol rec. enzyme",
          "ValueOrigin": {
            "Source": "ParameterIdentification",
            "Method": "ParameterIdentification",
            "Description": "Value updated from '02. Tego and M1' on 2022-08-07 01:57"
          }
        },
        {
          "Path": "Tegoprazan 02-CYP3A4-M1|In vitro CL/recombinant enzyme",
          "Value": 0.00050366370282,
          "Unit": "µl/min/pmol rec. enzyme",
          "ValueOrigin": {
            "Source": "ParameterIdentification",
            "Method": "ParameterIdentification",
            "Description": "Value updated from '02. Tego and M1' on 2022-08-07 01:57"
          }
        },
        {
          "Path": "Tegoprazan 02-CYP3A4-others|In vitro CL/recombinant enzyme",
          "Value": 0.2487604814,
          "Unit": "µl/min/pmol rec. enzyme",
          "ValueOrigin": {
            "Source": "ParameterIdentification",
            "Method": "ParameterIdentification",
            "Description": "Value updated from '02. Tego and M1' on 2022-08-07 01:57"
          }
        }
      ],
      "OutputSelections": [
        "Organism|PeripheralVenousBlood|Tegoprazan 02|Plasma (Peripheral Venous Blood)",
        "Organism|Kidney|Urine|Tegoprazan 02|Fraction excreted to urine"
      ],
      "Individual": "ID 01 - Multiple",
      "Compounds": [
        {
          "Name": "Tegoprazan 02",
          "CalculationMethods": [
            "Cellular partition coefficient method - PK-Sim Standard",
            "Cellular permeability - PK-Sim Standard"
          ],
          "Alternatives": [
            {
              "AlternativeName": "optimized",
              "GroupName": "COMPOUND_LIPOPHILICITY"
            },
            {
              "AlternativeName": "optimized",
              "GroupName": "COMPOUND_FRACTION_UNBOUND"
            },
            {
              "AlternativeName": "Calculated",
              "GroupName": "COMPOUND_PERMEABILITY"
            },
            {
              "AlternativeName": "optimized",
              "GroupName": "COMPOUND_INTESTINAL_PERMEABILITY"
            }
          ],
          "Processes": [
            {
              "Name": "CYP3A4-M1",
              "MoleculeName": "CYP3A4"
            },
            {
              "Name": "CYP3A4-others",
              "MoleculeName": "CYP3A4"
            },
            {
              "Name": "CYP2C19-M1",
              "MoleculeName": "CYP2C19"
            },
            {
              "Name": "CYP2C19-others",
              "MoleculeName": "CYP2C19"
            },
            {
              "MoleculeName": "CYP2C9"
            },
            {
              "MoleculeName": "CYP2D6"
            },
            {
              "MoleculeName": "CYP1A2"
            },
            {
              "MoleculeName": "AADAC"
            },
            {
              "Name": "Renal Clearances-Paper",
              "SystemicProcessType": "Renal"
            }
          ],
          "Protocol": {
            "Name": "Study 2, M, 200mg",
            "Formulations": [
              {
                "Name": "Tego_Tab. fasted",
                "Key": "Formulation"
              }
            ]
          }
        }
      ],
      "HasResults": true,
      "IndividualAnalyses": [
        {
          "Axes": [
            {
              "Unit": "h",
              "Dimension": "Time",
              "Type": "X",
              "GridLines": false,
              "Visible": true,
              "DefaultColor": "#FFFFFF",
              "DefaultLineStyle": "None",
              "Scaling": "Linear",
              "NumberMode": "Normal"
            },
            {
              "Unit": "ng/ml",
              "Dimension": "Concentration (molar)",
              "Type": "Y",
              "GridLines": false,
              "Visible": true,
              "DefaultColor": "#FFFFFF",
              "DefaultLineStyle": "Solid",
              "Scaling": "Linear",
              "NumberMode": "Normal"
            },
            {
              "Unit": "",
              "Type": "Y2",
              "GridLines": false,
              "Visible": true,
              "DefaultColor": "#FFFFFF",
              "DefaultLineStyle": "Dash",
              "Scaling": "Linear",
              "NumberMode": "Normal"
            }
          ],
          "Curves": [
            {
              "Name": "ID 06 - Study 01- Tegoprazan - Dose 200 mg - Multiple - -Tegoprazan-Measurement",
              "X": "ID 06 - Study 01- Tegoprazan - Dose 200 mg - Multiple - |Time",
              "Y": "ID 06 - Study 01- Tegoprazan - Dose 200 mg - Multiple - |ObservedData|||Tegoprazan|Measurement",
              "CurveOptions": {
                "Color": "#0000FF",
                "LegendIndex": 2,
                "LineStyle": "None",
                "Symbol": "Circle"
              }
            },
            {
              "Name": "Tegoprazan 02-Peripheral Venous Blood-Plasma-Concentration",
              "X": "Time",
              "Y": "ID 06 - Study 01 (Multiple, 200mg, QD, 7 days)|Organism|PeripheralVenousBlood|Tegoprazan 02|Plasma (Peripheral Venous Blood)",
              "CurveOptions": {
                "Color": "#FF0000",
                "LegendIndex": 3
              }
            }
          ],
          "Name": "Time Profile Analysis",
          "FontAndSize": {
            "Fonts": {
              "AxisSize": 10,
              "LegendSize": 8,
              "TitleSize": 16,
              "DescriptionSize": 12,
              "OriginSize": 8,
              "FontFamilyName": "Microsoft Sans Serif",
              "WatermarkSize": 32
            }
          },
          "Settings": {
            "SideMarginsEnabled": true,
            "LegendPosition": "RightInside",
            "BackColor": "#FFFFFF",
            "DiagramBackColor": "#FFFFFF"
          },
          "OriginText": "Tegoprazan-Final\nID 06 - Study 01 (Multiple, 200mg, QD, 7 days)\n2022-08-07 02:02"
        }
      ]
    },
    {
      "Name": "ID 07 - Study 02 (Single, 100mg)",
      "Model": "4Comp",
      "ObservedData": [
        "ID 07 - Study 02- Tegoprazan - Dose 100 mg - Single - "
      ],
      "Solver": {},
      "OutputSchema": [
        {
          "Parameters": [
            {
              "Name": "Start time",
              "Value": 0.0,
              "Unit": "h"
            },
            {
              "Name": "End time",
              "Value": 2.0,
              "Unit": "h"
            },
            {
              "Name": "Resolution",
              "Value": 20.0,
              "Unit": "pts/h"
            }
          ]
        },
        {
          "Parameters": [
            {
              "Name": "Start time",
              "Value": 2.0,
              "Unit": "h"
            },
            {
              "Name": "End time",
              "Value": 48.0,
              "Unit": "h",
              "ValueOrigin": {
                "Source": "Unknown"
              }
            },
            {
              "Name": "Resolution",
              "Value": 4.0,
              "Unit": "pts/h"
            }
          ]
        }
      ],
      "Parameters": [
        {
          "Path": "Applications|S_100mg|Tego_Tab. fasted|Application_1|ProtocolSchemaItem|Volume of water/body weight",
          "Value": 3.5,
          "Unit": "ml/kg"
        },
        {
          "Path": "Applications|S_100mg|Tego_Tab. fasted|Dissolution shape",
          "Value": 1.0313171438,
          "ValueOrigin": {
            "Source": "ParameterIdentification",
            "Method": "ParameterIdentification",
            "Description": "Value updated from '01. Tego single + multiple' on 2022-08-07 01:53"
          }
        },
        {
          "Path": "Applications|S_100mg|Tego_Tab. fasted|Dissolution time (50% dissolved)",
          "Value": 0.8704013606,
          "Unit": "h",
          "ValueOrigin": {
            "Source": "ParameterIdentification",
            "Method": "ParameterIdentification",
            "Description": "Value updated from '01. Tego single + multiple' on 2022-08-07 01:53"
          }
        },
        {
          "Path": "Tegoprazan-CYP2C19-optimized|In vitro CL/recombinant enzyme",
          "Value": 0.3395720335,
          "Unit": "µl/min/pmol rec. enzyme",
          "ValueOrigin": {
            "Source": "ParameterIdentification",
            "Method": "ParameterIdentification",
            "Description": "Value updated from '01. Tego single + multiple' on 2022-08-07 01:53"
          }
        },
        {
          "Path": "Tegoprazan-CYP3A4-optimized|In vitro CL/recombinant enzyme",
          "Value": 0.2469263099,
          "Unit": "µl/min/pmol rec. enzyme",
          "ValueOrigin": {
            "Source": "ParameterIdentification",
            "Method": "ParameterIdentification",
            "Description": "Value updated from '01. Tego single + multiple' on 2022-08-07 01:53"
          }
        }
      ],
      "OutputSelections": [
        "Organism|PeripheralVenousBlood|Tegoprazan|Plasma (Peripheral Venous Blood)"
      ],
      "Individual": "ID 02",
      "Compounds": [
        {
          "Name": "Tegoprazan",
          "CalculationMethods": [
            "Cellular partition coefficient method - PK-Sim Standard",
            "Cellular permeability - PK-Sim Standard"
          ],
          "Alternatives": [
            {
              "AlternativeName": "optimized",
              "GroupName": "COMPOUND_LIPOPHILICITY"
            },
            {
              "AlternativeName": "optimized",
              "GroupName": "COMPOUND_FRACTION_UNBOUND"
            },
            {
              "AlternativeName": "Calculated",
              "GroupName": "COMPOUND_PERMEABILITY"
            },
            {
              "AlternativeName": "optimized",
              "GroupName": "COMPOUND_INTESTINAL_PERMEABILITY"
            }
          ],
          "Processes": [
            {
              "Name": "CYP3A4-optimized",
              "MoleculeName": "CYP3A4"
            },
            {
              "Name": "CYP2C19-optimized",
              "MoleculeName": "CYP2C19"
            },
            {
              "MoleculeName": "CYP2C9"
            },
            {
              "MoleculeName": "CYP2D6"
            },
            {
              "MoleculeName": "CYP1A2"
            },
            {
              "MoleculeName": "AADAC"
            },
            {
              "Name": "Renal Clearances-Paper",
              "SystemicProcessType": "Renal"
            }
          ],
          "Protocol": {
            "Name": "S_100mg",
            "Formulations": [
              {
                "Name": "Tego_Tab. fasted",
                "Key": "Formulation"
              }
            ]
          }
        }
      ],
      "HasResults": true,
      "AlteredBuildingBlocks": [
        {
          "Name": "Tegoprazan",
          "Type": "Compound"
        },
        {
          "Name": "Tego_Tab. fasted",
          "Type": "Formulation"
        }
      ],
      "IndividualAnalyses": [
        {
          "Axes": [
            {
              "Unit": "h",
              "Dimension": "Time",
              "Type": "X",
              "GridLines": false,
              "Visible": true,
              "DefaultColor": "#FFFFFF",
              "DefaultLineStyle": "None",
              "Scaling": "Linear",
              "NumberMode": "Normal"
            },
            {
              "Unit": "ng/ml",
              "Dimension": "Concentration (molar)",
              "Type": "Y",
              "GridLines": false,
              "Visible": true,
              "DefaultColor": "#FFFFFF",
              "DefaultLineStyle": "Solid",
              "Scaling": "Linear",
              "NumberMode": "Normal"
            }
          ],
          "Curves": [
            {
              "Name": "Tegoprazan-Peripheral Venous Blood-Plasma-Concentration",
              "X": "Time",
              "Y": "ID 07 - Study 02 (Single, 100mg)|Organism|PeripheralVenousBlood|Tegoprazan|Plasma (Peripheral Venous Blood)",
              "CurveOptions": {
                "Color": "#008000",
                "LegendIndex": 3
              }
            },
            {
              "Name": "ID 07 - Study 02- Tegoprazan - Dose 100 mg - Single - -Tegoprazan-Measurement",
              "X": "ID 07 - Study 02- Tegoprazan - Dose 100 mg - Single - |Time",
              "Y": "ID 07 - Study 02- Tegoprazan - Dose 100 mg - Single - |ObservedData|||Tegoprazan|Measurement",
              "CurveOptions": {
                "Color": "#FF00FF",
                "LegendIndex": 4,
                "LineStyle": "None",
                "Symbol": "Circle"
              }
            }
          ],
          "Name": "Time Profile Analysis",
          "FontAndSize": {
            "Fonts": {
              "AxisSize": 10,
              "LegendSize": 8,
              "TitleSize": 16,
              "DescriptionSize": 12,
              "OriginSize": 8,
              "FontFamilyName": "Microsoft Sans Serif",
              "WatermarkSize": 32
            }
          },
          "Settings": {
            "SideMarginsEnabled": true,
            "LegendPosition": "RightInside",
            "BackColor": "#FFFFFF",
            "DiagramBackColor": "#FFFFFF"
          },
          "OriginText": "Tegoprazan_08.02_induction\nID 07 - Study 02 (Single, 100mg)\n2022-08-05 14:12"
        }
      ]
    },
    {
      "Name": "ID 18 - Study 07 ( Single, 200mg, Fast)",
      "Model": "4Comp",
      "ObservedData": [
        "ID 18 - Study 07- M1 - Dose 200 mg - Single - fasted",
        "ID 18 - Study 07- Tegoprazan - Dose 200 mg - Single - Fast"
      ],
      "Solver": {},
      "OutputSchema": [
        {
          "Parameters": [
            {
              "Name": "Start time",
              "Value": 0.0,
              "Unit": "h"
            },
            {
              "Name": "End time",
              "Value": 2.0,
              "Unit": "h"
            },
            {
              "Name": "Resolution",
              "Value": 20.0,
              "Unit": "pts/h"
            }
          ]
        },
        {
          "Parameters": [
            {
              "Name": "Start time",
              "Value": 2.0,
              "Unit": "h"
            },
            {
              "Name": "End time",
              "Value": 48.0,
              "Unit": "h",
              "ValueOrigin": {
                "Source": "Unknown"
              }
            },
            {
              "Name": "Resolution",
              "Value": 4.0,
              "Unit": "pts/h"
            }
          ]
        }
      ],
      "Parameters": [
        {
          "Path": "Applications|S_200mg|Tego_Tab. fasted|Application_1|ProtocolSchemaItem|Volume of water/body weight",
          "Value": 3.5,
          "Unit": "ml/kg"
        },
        {
          "Path": "Applications|S_200mg|Tego_Tab. fasted|Dissolution shape",
          "Value": 1.031,
          "ValueOrigin": {
            "Source": "ParameterIdentification",
            "Method": "ParameterIdentification",
            "Description": "Value updated from '02. Tego and M1' on 2022-08-07 01:57"
          }
        },
        {
          "Path": "Applications|S_200mg|Tego_Tab. fasted|Dissolution time (50% dissolved)",
          "Value": 0.87,
          "Unit": "h",
          "ValueOrigin": {
            "Source": "ParameterIdentification",
            "Method": "ParameterIdentification",
            "Description": "Value updated from '02. Tego and M1' on 2022-08-07 01:57"
          }
        },
        {
          "Path": "Metabolite M1-Total Hepatic Clearance-optimized|Plasma clearance",
          "Value": 0.1390839999,
          "Unit": "ml/min/kg",
          "ValueOrigin": {
            "Source": "ParameterIdentification",
            "Method": "ParameterIdentification",
            "Description": "Value updated from '03. Tego and M1' on 2022-08-06 23:26"
          }
        },
        {
          "Path": "Tegoprazan 02-CYP2C19-M1|In vitro CL/recombinant enzyme",
          "Value": 0.1341411215,
          "Unit": "µl/min/pmol rec. enzyme",
          "ValueOrigin": {
            "Source": "ParameterIdentification",
            "Method": "ParameterIdentification",
            "Description": "Value updated from '02. Tego and M1' on 2022-08-07 01:57"
          }
        },
        {
          "Path": "Tegoprazan 02-CYP2C19-others|In vitro CL/recombinant enzyme",
          "Value": 0.1818021142,
          "Unit": "µl/min/pmol rec. enzyme",
          "ValueOrigin": {
            "Source": "ParameterIdentification",
            "Method": "ParameterIdentification",
            "Description": "Value updated from '02. Tego and M1' on 2022-08-07 01:57"
          }
        },
        {
          "Path": "Tegoprazan 02-CYP3A4-M1|In vitro CL/recombinant enzyme",
          "Value": 0.00050366370282,
          "Unit": "µl/min/pmol rec. enzyme",
          "ValueOrigin": {
            "Source": "ParameterIdentification",
            "Method": "ParameterIdentification",
            "Description": "Value updated from '02. Tego and M1' on 2022-08-07 01:57"
          }
        },
        {
          "Path": "Tegoprazan 02-CYP3A4-others|In vitro CL/recombinant enzyme",
          "Value": 0.2487604814,
          "Unit": "µl/min/pmol rec. enzyme",
          "ValueOrigin": {
            "Source": "ParameterIdentification",
            "Method": "ParameterIdentification",
            "Description": "Value updated from '02. Tego and M1' on 2022-08-07 01:57"
          }
        },
        {
          "Path": "Undefined Liver|Reference concentration",
          "Value": 1.0,
          "Unit": "µmol/l"
        },
        {
          "Path": "Undefined Liver|t1/2 (intestine)",
          "Value": 23.0,
          "Unit": "h"
        },
        {
          "Path": "Undefined Liver|t1/2 (liver)",
          "Value": 36.0,
          "Unit": "h"
        }
      ],
      "OutputSelections": [
        "Organism|PeripheralVenousBlood|Metabolite M1|Plasma (Peripheral Venous Blood)",
        "Organism|PeripheralVenousBlood|Tegoprazan 02|Plasma (Peripheral Venous Blood)"
      ],
      "Individual": "ID 07",
      "Compounds": [
        {
          "Name": "Metabolite M1",
          "CalculationMethods": [
            "Cellular partition coefficient method - PK-Sim Standard",
            "Cellular permeability - PK-Sim Standard"
          ],
          "Alternatives": [
            {
              "AlternativeName": "optimized",
              "GroupName": "COMPOUND_LIPOPHILICITY"
            }
          ],
          "Processes": [
            {
              "Name": "Total Hepatic Clearance-optimized",
              "SystemicProcessType": "Hepatic"
            },
            {
              "Name": "Renal Clearances-optimized",
              "SystemicProcessType": "Renal"
            }
          ]
        },
        {
          "Name": "Tegoprazan 02",
          "CalculationMethods": [
            "Cellular partition coefficient method - PK-Sim Standard",
            "Cellular permeability - PK-Sim Standard"
          ],
          "Alternatives": [
            {
              "AlternativeName": "optimized",
              "GroupName": "COMPOUND_LIPOPHILICITY"
            },
            {
              "AlternativeName": "optimized",
              "GroupName": "COMPOUND_FRACTION_UNBOUND"
            },
            {
              "AlternativeName": "Calculated",
              "GroupName": "COMPOUND_PERMEABILITY"
            },
            {
              "AlternativeName": "optimized",
              "GroupName": "COMPOUND_INTESTINAL_PERMEABILITY"
            }
          ],
          "Processes": [
            {
              "Name": "CYP3A4-M1",
              "MoleculeName": "CYP3A4",
              "MetaboliteName": "Metabolite M1"
            },
            {
              "Name": "CYP3A4-others",
              "MoleculeName": "CYP3A4"
            },
            {
              "Name": "CYP2C19-M1",
              "MoleculeName": "CYP2C19",
              "MetaboliteName": "Metabolite M1"
            },
            {
              "Name": "CYP2C19-others",
              "MoleculeName": "CYP2C19"
            },
            {
              "MoleculeName": "CYP2C9"
            },
            {
              "MoleculeName": "CYP2D6"
            },
            {
              "MoleculeName": "CYP1A2"
            },
            {
              "MoleculeName": "AADAC"
            },
            {
              "Name": "Renal Clearances-Paper",
              "SystemicProcessType": "Renal"
            }
          ],
          "Protocol": {
            "Name": "S_200mg",
            "Formulations": [
              {
                "Name": "Tego_Tab. fasted",
                "Key": "Formulation"
              }
            ]
          }
        }
      ],
      "HasResults": true,
      "IndividualAnalyses": [
        {
          "Axes": [
            {
              "Unit": "h",
              "Dimension": "Time",
              "Type": "X",
              "GridLines": false,
              "Visible": true,
              "DefaultColor": "#FFFFFF",
              "DefaultLineStyle": "None",
              "Scaling": "Linear",
              "NumberMode": "Normal"
            },
            {
              "Unit": "ng/ml",
              "Dimension": "Concentration (molar)",
              "Type": "Y",
              "GridLines": false,
              "Visible": true,
              "DefaultColor": "#FFFFFF",
              "DefaultLineStyle": "Solid",
              "Scaling": "Linear",
              "NumberMode": "Normal"
            }
          ],
          "Curves": [
            {
              "Name": "ID 18 - Study 07- M1 - Dose 200 mg - Single - fasted-Tegoprazan-Measurement",
              "X": "ID 18 - Study 07- M1 - Dose 200 mg - Single - fasted|Time",
              "Y": "ID 18 - Study 07- M1 - Dose 200 mg - Single - fasted|ObservedData|||Tegoprazan|Measurement",
              "CurveOptions": {
                "Color": "#FF0000",
                "LegendIndex": 8,
                "LineStyle": "None",
                "Symbol": "Circle"
              }
            },
            {
              "Name": "ID 18 - Study 07- Tegoprazan - Dose 200 mg - Single - Fast-Tegoprazan-Measurement",
              "X": "ID 18 - Study 07- Tegoprazan - Dose 200 mg - Single - Fast|Time",
              "Y": "ID 18 - Study 07- Tegoprazan - Dose 200 mg - Single - Fast|ObservedData|||Tegoprazan|Measurement",
              "CurveOptions": {
                "Color": "#0000FF",
                "LegendIndex": 9,
                "LineStyle": "None",
                "Symbol": "Circle"
              }
            },
            {
              "Name": "Metabolite M1-Peripheral Venous Blood-Plasma-Concentration",
              "X": "Time",
              "Y": "ID 18 - Study 07 ( Single, 200mg, Fast)|Organism|PeripheralVenousBlood|Metabolite M1|Plasma (Peripheral Venous Blood)",
              "CurveOptions": {
                "Color": "#FF00FF",
                "LegendIndex": 10
              }
            },
            {
              "Name": "Tegoprazan 02-Peripheral Venous Blood-Plasma-Concentration",
              "X": "Time",
              "Y": "ID 18 - Study 07 ( Single, 200mg, Fast)|Organism|PeripheralVenousBlood|Tegoprazan 02|Plasma (Peripheral Venous Blood)",
              "CurveOptions": {
                "Color": "#008000",
                "LegendIndex": 11
              }
            }
          ],
          "Name": "Time Profile Analysis",
          "FontAndSize": {
            "Fonts": {
              "AxisSize": 10,
              "LegendSize": 8,
              "TitleSize": 16,
              "DescriptionSize": 12,
              "OriginSize": 8,
              "FontFamilyName": "Microsoft Sans Serif",
              "WatermarkSize": 32
            }
          },
          "Settings": {
            "SideMarginsEnabled": true,
            "LegendPosition": "RightInside",
            "BackColor": "#FFFFFF",
            "DiagramBackColor": "#FFFFFF"
          },
          "OriginText": "Tegoprazan-Final\nID 18 - Study 07 ( Single, 200mg, Fast)\n2022-08-07 02:13"
        }
      ]
    },
    {
      "Name": "ID 11 - Study 04 (Single, 100mg)",
      "Model": "4Comp",
      "ObservedData": [
        "ID 11 - Study 04- M1 - Dose 100 mg - Single - 100 mg single",
        "ID 11 - Study 04- Tegoprazan - Dose 100 mg - Single - "
      ],
      "Solver": {},
      "OutputSchema": [
        {
          "Parameters": [
            {
              "Name": "Start time",
              "Value": 0.0,
              "Unit": "h"
            },
            {
              "Name": "End time",
              "Value": 2.0,
              "Unit": "h"
            },
            {
              "Name": "Resolution",
              "Value": 20.0,
              "Unit": "pts/h"
            }
          ]
        },
        {
          "Parameters": [
            {
              "Name": "Start time",
              "Value": 2.0,
              "Unit": "h"
            },
            {
              "Name": "End time",
              "Value": 48.0,
              "Unit": "h",
              "ValueOrigin": {
                "Source": "Unknown"
              }
            },
            {
              "Name": "Resolution",
              "Value": 4.0,
              "Unit": "pts/h"
            }
          ]
        }
      ],
      "Parameters": [
        {
          "Path": "Applications|S_100mg|Tego_Tab. fasted|Application_1|ProtocolSchemaItem|Volume of water/body weight",
          "Value": 3.5,
          "Unit": "ml/kg"
        },
        {
          "Path": "Applications|S_100mg|Tego_Tab. fasted|Dissolution shape",
          "Value": 1.031,
          "ValueOrigin": {
            "Source": "ParameterIdentification",
            "Method": "ParameterIdentification",
            "Description": "Value updated from '02. Tego and M1' on 2022-08-07 01:57"
          }
        },
        {
          "Path": "Applications|S_100mg|Tego_Tab. fasted|Dissolution time (50% dissolved)",
          "Value": 0.87,
          "Unit": "h",
          "ValueOrigin": {
            "Source": "ParameterIdentification",
            "Method": "ParameterIdentification",
            "Description": "Value updated from '02. Tego and M1' on 2022-08-07 01:57"
          }
        },
        {
          "Path": "Metabolite M1-Total Hepatic Clearance-optimized|Plasma clearance",
          "Value": 0.1390839999,
          "Unit": "ml/min/kg",
          "ValueOrigin": {
            "Source": "ParameterIdentification",
            "Method": "ParameterIdentification",
            "Description": "Value updated from '03. Tego and M1' on 2022-08-06 23:26"
          }
        },
        {
          "Path": "Tegoprazan 02-CYP2C19-M1|In vitro CL/recombinant enzyme",
          "Value": 0.1341411215,
          "Unit": "µl/min/pmol rec. enzyme",
          "ValueOrigin": {
            "Source": "ParameterIdentification",
            "Method": "ParameterIdentification",
            "Description": "Value updated from '02. Tego and M1' on 2022-08-07 01:57"
          }
        },
        {
          "Path": "Tegoprazan 02-CYP2C19-others|In vitro CL/recombinant enzyme",
          "Value": 0.1818021142,
          "Unit": "µl/min/pmol rec. enzyme",
          "ValueOrigin": {
            "Source": "ParameterIdentification",
            "Method": "ParameterIdentification",
            "Description": "Value updated from '02. Tego and M1' on 2022-08-07 01:57"
          }
        },
        {
          "Path": "Tegoprazan 02-CYP3A4-M1|In vitro CL/recombinant enzyme",
          "Value": 0.00050366370282,
          "Unit": "µl/min/pmol rec. enzyme",
          "ValueOrigin": {
            "Source": "ParameterIdentification",
            "Method": "ParameterIdentification",
            "Description": "Value updated from '02. Tego and M1' on 2022-08-07 01:57"
          }
        },
        {
          "Path": "Tegoprazan 02-CYP3A4-others|In vitro CL/recombinant enzyme",
          "Value": 0.2487604814,
          "Unit": "µl/min/pmol rec. enzyme",
          "ValueOrigin": {
            "Source": "ParameterIdentification",
            "Method": "ParameterIdentification",
            "Description": "Value updated from '02. Tego and M1' on 2022-08-07 01:57"
          }
        },
        {
          "Path": "Undefined Liver|Reference concentration",
          "Value": 1.0,
          "Unit": "µmol/l"
        },
        {
          "Path": "Undefined Liver|t1/2 (intestine)",
          "Value": 23.0,
          "Unit": "h"
        },
        {
          "Path": "Undefined Liver|t1/2 (liver)",
          "Value": 36.0,
          "Unit": "h"
        }
      ],
      "OutputSelections": [
        "Organism|PeripheralVenousBlood|Metabolite M1|Plasma (Peripheral Venous Blood)",
        "Organism|PeripheralVenousBlood|Tegoprazan 02|Plasma (Peripheral Venous Blood)"
      ],
      "Individual": "ID 04 - 100mg",
      "Compounds": [
        {
          "Name": "Metabolite M1",
          "CalculationMethods": [
            "Cellular partition coefficient method - PK-Sim Standard",
            "Cellular permeability - PK-Sim Standard"
          ],
          "Alternatives": [
            {
              "AlternativeName": "optimized",
              "GroupName": "COMPOUND_LIPOPHILICITY"
            }
          ],
          "Processes": [
            {
              "Name": "Total Hepatic Clearance-optimized",
              "SystemicProcessType": "Hepatic"
            },
            {
              "Name": "Renal Clearances-optimized",
              "SystemicProcessType": "Renal"
            }
          ]
        },
        {
          "Name": "Tegoprazan 02",
          "CalculationMethods": [
            "Cellular partition coefficient method - PK-Sim Standard",
            "Cellular permeability - PK-Sim Standard"
          ],
          "Alternatives": [
            {
              "AlternativeName": "optimized",
              "GroupName": "COMPOUND_LIPOPHILICITY"
            },
            {
              "AlternativeName": "optimized",
              "GroupName": "COMPOUND_FRACTION_UNBOUND"
            },
            {
              "AlternativeName": "Calculated",
              "GroupName": "COMPOUND_PERMEABILITY"
            },
            {
              "AlternativeName": "optimized",
              "GroupName": "COMPOUND_INTESTINAL_PERMEABILITY"
            }
          ],
          "Processes": [
            {
              "Name": "CYP3A4-M1",
              "MoleculeName": "CYP3A4",
              "MetaboliteName": "Metabolite M1"
            },
            {
              "Name": "CYP3A4-others",
              "MoleculeName": "CYP3A4"
            },
            {
              "Name": "CYP2C19-M1",
              "MoleculeName": "CYP2C19",
              "MetaboliteName": "Metabolite M1"
            },
            {
              "Name": "CYP2C19-others",
              "MoleculeName": "CYP2C19"
            },
            {
              "MoleculeName": "CYP2C9"
            },
            {
              "MoleculeName": "CYP2D6"
            },
            {
              "MoleculeName": "CYP1A2"
            },
            {
              "MoleculeName": "AADAC"
            },
            {
              "Name": "Renal Clearances-Paper",
              "SystemicProcessType": "Renal"
            }
          ],
          "Protocol": {
            "Name": "S_100mg",
            "Formulations": [
              {
                "Name": "Tego_Tab. fasted",
                "Key": "Formulation"
              }
            ]
          }
        }
      ],
      "HasResults": true,
      "IndividualAnalyses": [
        {
          "Axes": [
            {
              "Unit": "h",
              "Dimension": "Time",
              "Type": "X",
              "GridLines": false,
              "Visible": true,
              "DefaultColor": "#FFFFFF",
              "DefaultLineStyle": "None",
              "Scaling": "Linear",
              "NumberMode": "Normal"
            },
            {
              "Unit": "ng/ml",
              "Dimension": "Concentration (mass)",
              "Type": "Y",
              "GridLines": false,
              "Visible": true,
              "DefaultColor": "#FFFFFF",
              "DefaultLineStyle": "Solid",
              "Scaling": "Linear",
              "NumberMode": "Normal"
            }
          ],
          "Curves": [
            {
              "Name": "ID 11 - Study 04- M1 - Dose 100 mg - Single - 100 mg single-Tegoprazan-Measurement",
              "X": "ID 11 - Study 04- M1 - Dose 100 mg - Single - 100 mg single|Time",
              "Y": "ID 11 - Study 04- M1 - Dose 100 mg - Single - 100 mg single|ObservedData|||Tegoprazan|Measurement",
              "CurveOptions": {
                "Color": "#FF0000",
                "LegendIndex": 11,
                "LineStyle": "None",
                "Symbol": "Circle"
              }
            },
            {
              "Name": "ID 11 - Study 04- Tegoprazan - Dose 100 mg - Single - -Tegoprazan-Measurement",
              "X": "ID 11 - Study 04- Tegoprazan - Dose 100 mg - Single - |Time",
              "Y": "ID 11 - Study 04- Tegoprazan - Dose 100 mg - Single - |ObservedData|||Tegoprazan|Measurement",
              "CurveOptions": {
                "Color": "#0000FF",
                "LegendIndex": 12,
                "LineStyle": "None",
                "Symbol": "Circle"
              }
            },
            {
              "Name": "Metabolite M1-Peripheral Venous Blood-Plasma-Concentration",
              "X": "Time",
              "Y": "ID 11 - Study 04 (Single, 100mg)|Organism|PeripheralVenousBlood|Metabolite M1|Plasma (Peripheral Venous Blood)",
              "CurveOptions": {
                "Color": "#008000",
                "LegendIndex": 13
              }
            },
            {
              "Name": "Tegoprazan 02-Peripheral Venous Blood-Plasma-Concentration",
              "X": "Time",
              "Y": "ID 11 - Study 04 (Single, 100mg)|Organism|PeripheralVenousBlood|Tegoprazan 02|Plasma (Peripheral Venous Blood)",
              "CurveOptions": {
                "Color": "#FF00FF",
                "LegendIndex": 14
              }
            }
          ],
          "Name": "Time Profile Analysis",
          "FontAndSize": {
            "Fonts": {
              "AxisSize": 10,
              "LegendSize": 8,
              "TitleSize": 16,
              "DescriptionSize": 12,
              "OriginSize": 8,
              "FontFamilyName": "Microsoft Sans Serif",
              "WatermarkSize": 32
            }
          },
          "Settings": {
            "SideMarginsEnabled": true,
            "LegendPosition": "RightInside",
            "BackColor": "#FFFFFF",
            "DiagramBackColor": "#FFFFFF"
          },
          "OriginText": "Tegoprazan-Final\nID 11 - Study 04 (Single, 100mg)\n2022-08-07 02:04"
        }
      ]
    },
    {
      "Name": "ID 10 - Study 04 (Single, 050mg)",
      "Model": "4Comp",
      "ObservedData": [
        "ID 10 - Study 04- M1 - Dose 50 mg - Single - ",
        "ID 10 - Study 04- Tegoprazan - Dose 50 mg - Single - "
      ],
      "Solver": {},
      "OutputSchema": [
        {
          "Parameters": [
            {
              "Name": "Start time",
              "Value": 0.0,
              "Unit": "h"
            },
            {
              "Name": "End time",
              "Value": 2.0,
              "Unit": "h"
            },
            {
              "Name": "Resolution",
              "Value": 20.0,
              "Unit": "pts/h"
            }
          ]
        },
        {
          "Parameters": [
            {
              "Name": "Start time",
              "Value": 2.0,
              "Unit": "h"
            },
            {
              "Name": "End time",
              "Value": 72.0,
              "Unit": "h",
              "ValueOrigin": {
                "Source": "Unknown"
              }
            },
            {
              "Name": "Resolution",
              "Value": 4.0,
              "Unit": "pts/h"
            }
          ]
        }
      ],
      "Parameters": [
        {
          "Path": "Applications|S_050mg|Tego_Tab. fasted|Application_1|ProtocolSchemaItem|Volume of water/body weight",
          "Value": 3.5,
          "Unit": "ml/kg"
        },
        {
          "Path": "Applications|S_050mg|Tego_Tab. fasted|Dissolution shape",
          "Value": 1.031,
          "ValueOrigin": {
            "Source": "ParameterIdentification",
            "Method": "ParameterIdentification",
            "Description": "Value updated from '02. Tego and M1' on 2022-08-07 01:57"
          }
        },
        {
          "Path": "Applications|S_050mg|Tego_Tab. fasted|Dissolution time (50% dissolved)",
          "Value": 0.87,
          "Unit": "h",
          "ValueOrigin": {
            "Source": "ParameterIdentification",
            "Method": "ParameterIdentification",
            "Description": "Value updated from '02. Tego and M1' on 2022-08-07 01:57"
          }
        },
        {
          "Path": "Metabolite M1-Total Hepatic Clearance-optimized|Plasma clearance",
          "Value": 0.1390839999,
          "Unit": "ml/min/kg",
          "ValueOrigin": {
            "Source": "ParameterIdentification",
            "Method": "ParameterIdentification",
            "Description": "Value updated from '03. Tego and M1' on 2022-08-06 23:26"
          }
        },
        {
          "Path": "Tegoprazan 02-CYP2C19-M1|In vitro CL/recombinant enzyme",
          "Value": 0.1341411215,
          "Unit": "µl/min/pmol rec. enzyme",
          "ValueOrigin": {
            "Source": "ParameterIdentification",
            "Method": "ParameterIdentification",
            "Description": "Value updated from '02. Tego and M1' on 2022-08-07 01:57"
          }
        },
        {
          "Path": "Tegoprazan 02-CYP2C19-others|In vitro CL/recombinant enzyme",
          "Value": 0.1818021142,
          "Unit": "µl/min/pmol rec. enzyme",
          "ValueOrigin": {
            "Source": "ParameterIdentification",
            "Method": "ParameterIdentification",
            "Description": "Value updated from '02. Tego and M1' on 2022-08-07 01:57"
          }
        },
        {
          "Path": "Tegoprazan 02-CYP3A4-M1|In vitro CL/recombinant enzyme",
          "Value": 0.00050366370282,
          "Unit": "µl/min/pmol rec. enzyme",
          "ValueOrigin": {
            "Source": "ParameterIdentification",
            "Method": "ParameterIdentification",
            "Description": "Value updated from '02. Tego and M1' on 2022-08-07 01:57"
          }
        },
        {
          "Path": "Tegoprazan 02-CYP3A4-others|In vitro CL/recombinant enzyme",
          "Value": 0.2487604814,
          "Unit": "µl/min/pmol rec. enzyme",
          "ValueOrigin": {
            "Source": "ParameterIdentification",
            "Method": "ParameterIdentification",
            "Description": "Value updated from '02. Tego and M1' on 2022-08-07 01:57"
          }
        },
        {
          "Path": "Undefined Liver|Reference concentration",
          "Value": 1.0,
          "Unit": "µmol/l"
        },
        {
          "Path": "Undefined Liver|t1/2 (intestine)",
          "Value": 23.0,
          "Unit": "h"
        },
        {
          "Path": "Undefined Liver|t1/2 (liver)",
          "Value": 36.0,
          "Unit": "h"
        }
      ],
      "OutputSelections": [
        "Organism|PeripheralVenousBlood|Metabolite M1|Plasma (Peripheral Venous Blood)",
        "Organism|PeripheralVenousBlood|Tegoprazan 02|Plasma (Peripheral Venous Blood)"
      ],
      "Individual": "ID 04 - 50mg",
      "Compounds": [
        {
          "Name": "Metabolite M1",
          "CalculationMethods": [
            "Cellular partition coefficient method - PK-Sim Standard",
            "Cellular permeability - PK-Sim Standard"
          ],
          "Alternatives": [
            {
              "AlternativeName": "optimized",
              "GroupName": "COMPOUND_LIPOPHILICITY"
            }
          ],
          "Processes": [
            {
              "Name": "Total Hepatic Clearance-optimized",
              "SystemicProcessType": "Hepatic"
            },
            {
              "Name": "Renal Clearances-optimized",
              "SystemicProcessType": "Renal"
            }
          ]
        },
        {
          "Name": "Tegoprazan 02",
          "CalculationMethods": [
            "Cellular partition coefficient method - PK-Sim Standard",
            "Cellular permeability - PK-Sim Standard"
          ],
          "Alternatives": [
            {
              "AlternativeName": "optimized",
              "GroupName": "COMPOUND_LIPOPHILICITY"
            },
            {
              "AlternativeName": "optimized",
              "GroupName": "COMPOUND_FRACTION_UNBOUND"
            },
            {
              "AlternativeName": "Calculated",
              "GroupName": "COMPOUND_PERMEABILITY"
            },
            {
              "AlternativeName": "optimized",
              "GroupName": "COMPOUND_INTESTINAL_PERMEABILITY"
            }
          ],
          "Processes": [
            {
              "Name": "CYP3A4-M1",
              "MoleculeName": "CYP3A4",
              "MetaboliteName": "Metabolite M1"
            },
            {
              "Name": "CYP3A4-others",
              "MoleculeName": "CYP3A4"
            },
            {
              "Name": "CYP2C19-M1",
              "MoleculeName": "CYP2C19",
              "MetaboliteName": "Metabolite M1"
            },
            {
              "Name": "CYP2C19-others",
              "MoleculeName": "CYP2C19"
            },
            {
              "MoleculeName": "CYP2C9"
            },
            {
              "MoleculeName": "CYP2D6"
            },
            {
              "MoleculeName": "CYP1A2"
            },
            {
              "MoleculeName": "AADAC"
            },
            {
              "Name": "Renal Clearances-Paper",
              "SystemicProcessType": "Renal"
            }
          ],
          "Protocol": {
            "Name": "S_050mg",
            "Formulations": [
              {
                "Name": "Tego_Tab. fasted",
                "Key": "Formulation"
              }
            ]
          }
        }
      ],
      "HasResults": true,
      "IndividualAnalyses": [
        {
          "Axes": [
            {
              "Unit": "h",
              "Dimension": "Time",
              "Type": "X",
              "GridLines": false,
              "Visible": true,
              "DefaultColor": "#FFFFFF",
              "DefaultLineStyle": "None",
              "Scaling": "Linear",
              "NumberMode": "Normal"
            },
            {
              "Unit": "ng/ml",
              "Dimension": "Concentration (mass)",
              "Type": "Y",
              "GridLines": false,
              "Visible": true,
              "DefaultColor": "#FFFFFF",
              "DefaultLineStyle": "Solid",
              "Scaling": "Linear",
              "NumberMode": "Normal"
            }
          ],
          "Curves": [
            {
              "Name": "ID 10 - Study 04- M1 - Dose 50 mg - Single - -Tegoprazan-Measurement",
              "X": "ID 10 - Study 04- M1 - Dose 50 mg - Single - |Time",
              "Y": "ID 10 - Study 04- M1 - Dose 50 mg - Single - |ObservedData|||Tegoprazan|Measurement",
              "CurveOptions": {
                "Color": "#FF0000",
                "LegendIndex": 5,
                "LineStyle": "None",
                "Symbol": "Circle"
              }
            },
            {
              "Name": "ID 10 - Study 04- Tegoprazan - Dose 50 mg - Single - -Tegoprazan-Measurement",
              "X": "ID 10 - Study 04- Tegoprazan - Dose 50 mg - Single - |Time",
              "Y": "ID 10 - Study 04- Tegoprazan - Dose 50 mg - Single - |ObservedData|||Tegoprazan|Measurement",
              "CurveOptions": {
                "Color": "#0000FF",
                "LegendIndex": 6,
                "LineStyle": "None",
                "Symbol": "Circle"
              }
            },
            {
              "Name": "Metabolite M1-Peripheral Venous Blood-Plasma-Concentration",
              "X": "Time",
              "Y": "ID 10 - Study 04 (Single, 050mg)|Organism|PeripheralVenousBlood|Metabolite M1|Plasma (Peripheral Venous Blood)",
              "CurveOptions": {
                "Color": "#008000",
                "LegendIndex": 7
              }
            },
            {
              "Name": "Tegoprazan 02-Peripheral Venous Blood-Plasma-Concentration",
              "X": "Time",
              "Y": "ID 10 - Study 04 (Single, 050mg)|Organism|PeripheralVenousBlood|Tegoprazan 02|Plasma (Peripheral Venous Blood)",
              "CurveOptions": {
                "Color": "#FF00FF",
                "LegendIndex": 8
              }
            }
          ],
          "Name": "Time Profile Analysis",
          "FontAndSize": {
            "Fonts": {
              "AxisSize": 10,
              "LegendSize": 8,
              "TitleSize": 16,
              "DescriptionSize": 12,
              "OriginSize": 8,
              "FontFamilyName": "Microsoft Sans Serif",
              "WatermarkSize": 32
            }
          },
          "Settings": {
            "SideMarginsEnabled": true,
            "LegendPosition": "RightInside",
            "BackColor": "#FFFFFF",
            "DiagramBackColor": "#FFFFFF"
          },
          "OriginText": "Tegoprazan-Final\nID 10 - Study 04 (Single, 050mg)\n2022-08-07 02:03"
        }
      ]
    },
    {
      "Name": "ID 12 - Study 04 (Single, 200mg)",
      "Model": "4Comp",
      "ObservedData": [
        "ID 12 - Study 04- Tegoprazan - Dose 200 mg - Single - ",
        "ID 12 - Study 04- M1 - Dose 200 mg - Single - "
      ],
      "Solver": {},
      "OutputSchema": [
        {
          "Parameters": [
            {
              "Name": "Start time",
              "Value": 0.0,
              "Unit": "h"
            },
            {
              "Name": "End time",
              "Value": 2.0,
              "Unit": "h"
            },
            {
              "Name": "Resolution",
              "Value": 20.0,
              "Unit": "pts/h"
            }
          ]
        },
        {
          "Parameters": [
            {
              "Name": "Start time",
              "Value": 2.0,
              "Unit": "h"
            },
            {
              "Name": "End time",
              "Value": 72.0,
              "Unit": "h",
              "ValueOrigin": {
                "Source": "Unknown"
              }
            },
            {
              "Name": "Resolution",
              "Value": 4.0,
              "Unit": "pts/h"
            }
          ]
        }
      ],
      "Parameters": [
        {
          "Path": "Applications|S_200mg|Tego_Tab. fasted|Application_1|ProtocolSchemaItem|Volume of water/body weight",
          "Value": 3.5,
          "Unit": "ml/kg"
        },
        {
          "Path": "Applications|S_200mg|Tego_Tab. fasted|Dissolution shape",
          "Value": 1.0313171438,
          "ValueOrigin": {
            "Source": "ParameterIdentification",
            "Method": "ParameterIdentification",
            "Description": "Value updated from '01. Tego single + multiple' on 2022-08-07 01:53"
          }
        },
        {
          "Path": "Applications|S_200mg|Tego_Tab. fasted|Dissolution time (50% dissolved)",
          "Value": 0.8704013606,
          "Unit": "h",
          "ValueOrigin": {
            "Source": "ParameterIdentification",
            "Method": "ParameterIdentification",
            "Description": "Value updated from '01. Tego single + multiple' on 2022-08-07 01:53"
          }
        },
        {
          "Path": "Tegoprazan-CYP2C19-optimized|In vitro CL/recombinant enzyme",
          "Value": 0.3395720335,
          "Unit": "µl/min/pmol rec. enzyme",
          "ValueOrigin": {
            "Source": "ParameterIdentification",
            "Method": "ParameterIdentification",
            "Description": "Value updated from '01. Tego single + multiple' on 2022-08-07 01:53"
          }
        },
        {
          "Path": "Tegoprazan-CYP3A4-optimized|In vitro CL/recombinant enzyme",
          "Value": 0.2469263099,
          "Unit": "µl/min/pmol rec. enzyme",
          "ValueOrigin": {
            "Source": "ParameterIdentification",
            "Method": "ParameterIdentification",
            "Description": "Value updated from '01. Tego single + multiple' on 2022-08-07 01:53"
          }
        }
      ],
      "OutputSelections": [
        "Organism|PeripheralVenousBlood|Tegoprazan|Plasma (Peripheral Venous Blood)"
      ],
      "Individual": "ID 04 - 200mg",
      "Compounds": [
        {
          "Name": "Tegoprazan",
          "CalculationMethods": [
            "Cellular partition coefficient method - PK-Sim Standard",
            "Cellular permeability - PK-Sim Standard"
          ],
          "Alternatives": [
            {
              "AlternativeName": "optimized",
              "GroupName": "COMPOUND_LIPOPHILICITY"
            },
            {
              "AlternativeName": "optimized",
              "GroupName": "COMPOUND_FRACTION_UNBOUND"
            },
            {
              "AlternativeName": "Calculated",
              "GroupName": "COMPOUND_PERMEABILITY"
            },
            {
              "AlternativeName": "optimized",
              "GroupName": "COMPOUND_INTESTINAL_PERMEABILITY"
            }
          ],
          "Processes": [
            {
              "Name": "CYP3A4-optimized",
              "MoleculeName": "CYP3A4"
            },
            {
              "Name": "CYP2C19-optimized",
              "MoleculeName": "CYP2C19"
            },
            {
              "MoleculeName": "CYP2C9"
            },
            {
              "MoleculeName": "CYP2D6"
            },
            {
              "MoleculeName": "CYP1A2"
            },
            {
              "MoleculeName": "AADAC"
            },
            {
              "Name": "Renal Clearances-Paper",
              "SystemicProcessType": "Renal"
            }
          ],
          "Protocol": {
            "Name": "S_200mg",
            "Formulations": [
              {
                "Name": "Tego_Tab. fasted",
                "Key": "Formulation"
              }
            ]
          }
        }
      ],
      "HasResults": true,
      "AlteredBuildingBlocks": [
        {
          "Name": "Tegoprazan",
          "Type": "Compound"
        },
        {
          "Name": "Tego_Tab. fasted",
          "Type": "Formulation"
        }
      ],
      "IndividualAnalyses": [
        {
          "Axes": [
            {
              "Unit": "h",
              "Dimension": "Time",
              "Type": "X",
              "GridLines": false,
              "Visible": true,
              "DefaultColor": "#FFFFFF",
              "DefaultLineStyle": "None",
              "Scaling": "Linear",
              "NumberMode": "Normal"
            },
            {
              "Unit": "ng/ml",
              "Dimension": "Concentration (molar)",
              "Type": "Y",
              "GridLines": false,
              "Visible": true,
              "DefaultColor": "#FFFFFF",
              "DefaultLineStyle": "Solid",
              "Scaling": "Linear",
              "NumberMode": "Normal"
            }
          ],
          "Curves": [
            {
              "Name": "ID 12 - Study 04- M1 - Dose 200 mg - Single - -Tegoprazan-Measurement",
              "X": "ID 12 - Study 04- M1 - Dose 200 mg - Single - |Time",
              "Y": "ID 12 - Study 04- M1 - Dose 200 mg - Single - |ObservedData|||Tegoprazan|Measurement",
              "CurveOptions": {
                "Color": "#0000FF",
                "LegendIndex": 11,
                "LineStyle": "None",
                "Symbol": "Circle"
              }
            },
            {
              "Name": "Tegoprazan-Peripheral Venous Blood-Plasma-Concentration",
              "X": "Time",
              "Y": "ID 12 - Study 04 (Single, 200mg)|Organism|PeripheralVenousBlood|Tegoprazan|Plasma (Peripheral Venous Blood)",
              "CurveOptions": {
                "Color": "#FF0000",
                "LegendIndex": 9
              }
            },
            {
              "Name": "ID 12 - Study 04- Tegoprazan - Dose 200 mg - Single - -Tegoprazan-Measurement",
              "X": "ID 12 - Study 04- Tegoprazan - Dose 200 mg - Single - |Time",
              "Y": "ID 12 - Study 04- Tegoprazan - Dose 200 mg - Single - |ObservedData|||Tegoprazan|Measurement",
              "CurveOptions": {
                "Color": "#FF00FF",
                "LegendIndex": 10,
                "LineStyle": "None",
                "Symbol": "Circle"
              }
            }
          ],
          "Name": "Time Profile Analysis",
          "FontAndSize": {
            "Fonts": {
              "AxisSize": 10,
              "LegendSize": 8,
              "TitleSize": 16,
              "DescriptionSize": 12,
              "OriginSize": 8,
              "FontFamilyName": "Microsoft Sans Serif",
              "WatermarkSize": 32
            }
          },
          "Settings": {
            "SideMarginsEnabled": true,
            "LegendPosition": "RightInside",
            "BackColor": "#FFFFFF",
            "DiagramBackColor": "#FFFFFF"
          },
          "OriginText": "Tegoprazan_08.02_induction\nID 12 - Study 04 (Single, 200mg)\n2022-08-03 14:45"
        }
      ]
    },
    {
      "Name": "ID 13 - Study 04 (Multiple, 100mg, QD, 10 days)",
      "Model": "4Comp",
      "ObservedData": [
        "ID 13 - Study 04- M1 - Dose 100 mg - Multiple - 100mg multiple day 10",
        "ID 13 - Study 04- Tegoprazan - Dose 100 mg - Multiple - For 10 days"
      ],
      "Solver": {},
      "OutputSchema": [
        {
          "Parameters": [
            {
              "Name": "Start time",
              "Value": 0.0,
              "Unit": "h"
            },
            {
              "Name": "End time",
              "Value": 2.0,
              "Unit": "h"
            },
            {
              "Name": "Resolution",
              "Value": 20.0,
              "Unit": "pts/h"
            }
          ]
        },
        {
          "Parameters": [
            {
              "Name": "Start time",
              "Value": 2.0,
              "Unit": "h"
            },
            {
              "Name": "End time",
              "Value": 288.0,
              "Unit": "h",
              "ValueOrigin": {
                "Source": "Unknown"
              }
            },
            {
              "Name": "Resolution",
              "Value": 4.0,
              "Unit": "pts/h"
            }
          ]
        }
      ],
      "Parameters": [
        {
          "Path": "Applications|Study 5, M, 100mg|Tego_Tab. fasted|Application_1|ProtocolSchemaItem|Volume of water/body weight",
          "Value": 3.5,
          "Unit": "ml/kg"
        },
        {
          "Path": "Applications|Study 5, M, 100mg|Tego_Tab. fasted|Application_10|ProtocolSchemaItem|Volume of water/body weight",
          "Value": 3.5,
          "Unit": "ml/kg"
        },
        {
          "Path": "Applications|Study 5, M, 100mg|Tego_Tab. fasted|Application_2|ProtocolSchemaItem|Volume of water/body weight",
          "Value": 3.5,
          "Unit": "ml/kg"
        },
        {
          "Path": "Applications|Study 5, M, 100mg|Tego_Tab. fasted|Application_3|ProtocolSchemaItem|Volume of water/body weight",
          "Value": 3.5,
          "Unit": "ml/kg"
        },
        {
          "Path": "Applications|Study 5, M, 100mg|Tego_Tab. fasted|Application_4|ProtocolSchemaItem|Volume of water/body weight",
          "Value": 3.5,
          "Unit": "ml/kg"
        },
        {
          "Path": "Applications|Study 5, M, 100mg|Tego_Tab. fasted|Application_5|ProtocolSchemaItem|Volume of water/body weight",
          "Value": 3.5,
          "Unit": "ml/kg"
        },
        {
          "Path": "Applications|Study 5, M, 100mg|Tego_Tab. fasted|Application_6|ProtocolSchemaItem|Volume of water/body weight",
          "Value": 3.5,
          "Unit": "ml/kg"
        },
        {
          "Path": "Applications|Study 5, M, 100mg|Tego_Tab. fasted|Application_7|ProtocolSchemaItem|Volume of water/body weight",
          "Value": 3.5,
          "Unit": "ml/kg"
        },
        {
          "Path": "Applications|Study 5, M, 100mg|Tego_Tab. fasted|Application_8|ProtocolSchemaItem|Volume of water/body weight",
          "Value": 3.5,
          "Unit": "ml/kg"
        },
        {
          "Path": "Applications|Study 5, M, 100mg|Tego_Tab. fasted|Application_9|ProtocolSchemaItem|Volume of water/body weight",
          "Value": 3.5,
          "Unit": "ml/kg"
        },
        {
          "Path": "Undefined Liver|Reference concentration",
          "Value": 1.0,
          "Unit": "µmol/l"
        },
        {
          "Path": "Undefined Liver|t1/2 (intestine)",
          "Value": 23.0,
          "Unit": "h"
        },
        {
          "Path": "Undefined Liver|t1/2 (liver)",
          "Value": 36.0,
          "Unit": "h"
        }
      ],
      "OutputSelections": [
        "Organism|PeripheralVenousBlood|Metabolite M1|Plasma (Peripheral Venous Blood)",
        "Organism|PeripheralVenousBlood|Tegoprazan 02|Plasma (Peripheral Venous Blood)"
      ],
      "Individual": "ID 04 - 100mg",
      "Compounds": [
        {
          "Name": "Metabolite M1",
          "CalculationMethods": [
            "Cellular partition coefficient method - PK-Sim Standard",
            "Cellular permeability - PK-Sim Standard"
          ],
          "Alternatives": [
            {
              "AlternativeName": "optimized",
              "GroupName": "COMPOUND_LIPOPHILICITY"
            }
          ],
          "Processes": [
            {
              "Name": "Total Hepatic Clearance-optimized",
              "SystemicProcessType": "Hepatic"
            },
            {
              "Name": "Renal Clearances-optimized",
              "SystemicProcessType": "Renal"
            }
          ]
        },
        {
          "Name": "Tegoprazan 02",
          "CalculationMethods": [
            "Cellular partition coefficient method - PK-Sim Standard",
            "Cellular permeability - PK-Sim Standard"
          ],
          "Alternatives": [
            {
              "AlternativeName": "optimized",
              "GroupName": "COMPOUND_LIPOPHILICITY"
            },
            {
              "AlternativeName": "optimized",
              "GroupName": "COMPOUND_FRACTION_UNBOUND"
            },
            {
              "AlternativeName": "Calculated",
              "GroupName": "COMPOUND_PERMEABILITY"
            },
            {
              "AlternativeName": "optimized",
              "GroupName": "COMPOUND_INTESTINAL_PERMEABILITY"
            }
          ],
          "Processes": [
            {
              "Name": "CYP3A4-M1",
              "MoleculeName": "CYP3A4",
              "MetaboliteName": "Metabolite M1"
            },
            {
              "Name": "CYP3A4-others",
              "MoleculeName": "CYP3A4"
            },
            {
              "Name": "CYP2C19-M1",
              "MoleculeName": "CYP2C19",
              "MetaboliteName": "Metabolite M1"
            },
            {
              "Name": "CYP2C19-others",
              "MoleculeName": "CYP2C19"
            },
            {
              "MoleculeName": "CYP2C9"
            },
            {
              "MoleculeName": "CYP2D6"
            },
            {
              "MoleculeName": "CYP1A2"
            },
            {
              "MoleculeName": "AADAC"
            },
            {
              "Name": "Renal Clearances-Paper",
              "SystemicProcessType": "Renal"
            }
          ],
          "Protocol": {
            "Name": "Study 5, M, 100mg",
            "Formulations": [
              {
                "Name": "Tego_Tab. fasted",
                "Key": "Formulation"
              }
            ]
          }
        }
      ],
      "HasResults": true,
      "IndividualAnalyses": [
        {
          "Axes": [
            {
              "Unit": "h",
              "Dimension": "Time",
              "Type": "X",
              "GridLines": false,
              "Visible": true,
              "DefaultColor": "#FFFFFF",
              "DefaultLineStyle": "None",
              "Scaling": "Linear",
              "NumberMode": "Normal"
            },
            {
              "Unit": "ng/ml",
              "Dimension": "Concentration (mass)",
              "Type": "Y",
              "GridLines": false,
              "Visible": true,
              "DefaultColor": "#FFFFFF",
              "DefaultLineStyle": "Solid",
              "Scaling": "Linear",
              "NumberMode": "Normal"
            }
          ],
          "Curves": [
            {
              "Name": "Metabolite M1-Peripheral Venous Blood-Plasma-Concentration",
              "X": "Time",
              "Y": "ID 13 - Study 04 (Multiple, 100mg, QD, 10 days)|Organism|PeripheralVenousBlood|Metabolite M1|Plasma (Peripheral Venous Blood)",
              "CurveOptions": {
                "Color": "#FF0000",
                "LegendIndex": 10
              }
            },
            {
              "Name": "ID 13 - Study 04- M1 - Dose 100 mg - Multiple - 100mg multiple day 10-Tegoprazan-Measurement",
              "X": "ID 13 - Study 04- M1 - Dose 100 mg - Multiple - 100mg multiple day 10|Time",
              "Y": "ID 13 - Study 04- M1 - Dose 100 mg - Multiple - 100mg multiple day 10|ObservedData|||Tegoprazan|Measurement",
              "CurveOptions": {
                "Color": "#0000FF",
                "LegendIndex": 12,
                "LineStyle": "None",
                "Symbol": "Circle"
              }
            },
            {
              "Name": "ID 13 - Study 04- Tegoprazan - Dose 100 mg - Multiple - For 10 days-Tegoprazan-Measurement",
              "X": "ID 13 - Study 04- Tegoprazan - Dose 100 mg - Multiple - For 10 days|Time",
              "Y": "ID 13 - Study 04- Tegoprazan - Dose 100 mg - Multiple - For 10 days|ObservedData|||Tegoprazan|Measurement",
              "CurveOptions": {
                "Color": "#008000",
                "LegendIndex": 11,
                "LineStyle": "None",
                "Symbol": "Circle"
              }
            },
            {
              "Name": "Tegoprazan 02-Peripheral Venous Blood-Plasma-Concentration",
              "X": "Time",
              "Y": "ID 13 - Study 04 (Multiple, 100mg, QD, 10 days)|Organism|PeripheralVenousBlood|Tegoprazan 02|Plasma (Peripheral Venous Blood)",
              "CurveOptions": {
                "Color": "#FF00FF",
                "LegendIndex": 9
              }
            }
          ],
          "Name": "Time Profile Analysis",
          "FontAndSize": {
            "Fonts": {
              "AxisSize": 10,
              "LegendSize": 8,
              "TitleSize": 16,
              "DescriptionSize": 12,
              "OriginSize": 8,
              "FontFamilyName": "Microsoft Sans Serif",
              "WatermarkSize": 32
            }
          },
          "Settings": {
            "SideMarginsEnabled": true,
            "LegendPosition": "RightInside",
            "BackColor": "#FFFFFF",
            "DiagramBackColor": "#FFFFFF"
          },
          "OriginText": "Tegoprazan-Final\nID 13 - Study 04 (Multiple, 100mg, QD, 10 days)\n2022-08-09 17:06"
        }
      ]
    },
    {
      "Name": "ID 14 - Study 05 (Single, 050mg)",
      "Model": "4Comp",
      "ObservedData": [
        "ID 14 - Study 05- Tegoprazan - Dose 50 mg - Single - fasted"
      ],
      "Solver": {},
      "OutputSchema": [
        {
          "Parameters": [
            {
              "Name": "Start time",
              "Value": 0.0,
              "Unit": "h"
            },
            {
              "Name": "End time",
              "Value": 2.0,
              "Unit": "h"
            },
            {
              "Name": "Resolution",
              "Value": 20.0,
              "Unit": "pts/h"
            }
          ]
        },
        {
          "Parameters": [
            {
              "Name": "Start time",
              "Value": 2.0,
              "Unit": "h"
            },
            {
              "Name": "End time",
              "Value": 48.0,
              "Unit": "h",
              "ValueOrigin": {
                "Source": "Unknown"
              }
            },
            {
              "Name": "Resolution",
              "Value": 4.0,
              "Unit": "pts/h"
            }
          ]
        }
      ],
      "Parameters": [
        {
          "Path": "Applications|S_050mg|Tego_Tab. fasted|Application_1|ProtocolSchemaItem|Volume of water/body weight",
          "Value": 3.5,
          "Unit": "ml/kg"
        },
        {
          "Path": "Applications|S_050mg|Tego_Tab. fasted|Dissolution shape",
          "Value": 1.0313171438,
          "ValueOrigin": {
            "Source": "ParameterIdentification",
            "Method": "ParameterIdentification",
            "Description": "Value updated from '01. Tego single + multiple' on 2022-08-07 01:53"
          }
        },
        {
          "Path": "Applications|S_050mg|Tego_Tab. fasted|Dissolution time (50% dissolved)",
          "Value": 0.8704013606,
          "Unit": "h",
          "ValueOrigin": {
            "Source": "ParameterIdentification",
            "Method": "ParameterIdentification",
            "Description": "Value updated from '01. Tego single + multiple' on 2022-08-07 01:53"
          }
        },
        {
          "Path": "Tegoprazan-CYP2C19-optimized|In vitro CL/recombinant enzyme",
          "Value": 0.3395720335,
          "Unit": "µl/min/pmol rec. enzyme",
          "ValueOrigin": {
            "Source": "ParameterIdentification",
            "Method": "ParameterIdentification",
            "Description": "Value updated from '01. Tego single + multiple' on 2022-08-07 01:53"
          }
        },
        {
          "Path": "Tegoprazan-CYP3A4-optimized|In vitro CL/recombinant enzyme",
          "Value": 0.2469263099,
          "Unit": "µl/min/pmol rec. enzyme",
          "ValueOrigin": {
            "Source": "ParameterIdentification",
            "Method": "ParameterIdentification",
            "Description": "Value updated from '01. Tego single + multiple' on 2022-08-07 01:53"
          }
        }
      ],
      "OutputSelections": [
        "Organism|PeripheralVenousBlood|Tegoprazan|Plasma (Peripheral Venous Blood)"
      ],
      "Individual": "ID 05",
      "Compounds": [
        {
          "Name": "Tegoprazan",
          "CalculationMethods": [
            "Cellular partition coefficient method - PK-Sim Standard",
            "Cellular permeability - PK-Sim Standard"
          ],
          "Alternatives": [
            {
              "AlternativeName": "optimized",
              "GroupName": "COMPOUND_LIPOPHILICITY"
            },
            {
              "AlternativeName": "optimized",
              "GroupName": "COMPOUND_FRACTION_UNBOUND"
            },
            {
              "AlternativeName": "Calculated",
              "GroupName": "COMPOUND_PERMEABILITY"
            },
            {
              "AlternativeName": "optimized",
              "GroupName": "COMPOUND_INTESTINAL_PERMEABILITY"
            }
          ],
          "Processes": [
            {
              "Name": "CYP3A4-optimized",
              "MoleculeName": "CYP3A4"
            },
            {
              "Name": "CYP2C19-optimized",
              "MoleculeName": "CYP2C19"
            },
            {
              "MoleculeName": "CYP2C9"
            },
            {
              "MoleculeName": "CYP2D6"
            },
            {
              "MoleculeName": "CYP1A2"
            },
            {
              "MoleculeName": "AADAC"
            },
            {
              "Name": "Renal Clearances-Paper",
              "SystemicProcessType": "Renal"
            }
          ],
          "Protocol": {
            "Name": "S_050mg",
            "Formulations": [
              {
                "Name": "Tego_Tab. fasted",
                "Key": "Formulation"
              }
            ]
          }
        }
      ],
      "HasResults": true,
      "AlteredBuildingBlocks": [
        {
          "Name": "Tegoprazan",
          "Type": "Compound"
        },
        {
          "Name": "Tego_Tab. fasted",
          "Type": "Formulation"
        }
      ],
      "IndividualAnalyses": [
        {
          "Axes": [
            {
              "Unit": "h",
              "Dimension": "Time",
              "Type": "X",
              "GridLines": false,
              "Visible": true,
              "DefaultColor": "#FFFFFF",
              "DefaultLineStyle": "None",
              "Scaling": "Linear",
              "NumberMode": "Normal"
            },
            {
              "Unit": "ng/ml",
              "Dimension": "Concentration (mass)",
              "Type": "Y",
              "GridLines": false,
              "Visible": true,
              "DefaultColor": "#FFFFFF",
              "DefaultLineStyle": "Solid",
              "Scaling": "Linear",
              "NumberMode": "Normal"
            }
          ],
          "Curves": [
            {
              "Name": "Tegoprazan-Peripheral Venous Blood-Plasma-Concentration",
              "X": "Time",
              "Y": "ID 14 - Study 05 (Single, 050mg)|Organism|PeripheralVenousBlood|Tegoprazan|Plasma (Peripheral Venous Blood)",
              "CurveOptions": {
                "VisibleInLegend": false,
                "Color": "#FF0000",
                "LegendIndex": 7
              }
            },
            {
              "Name": "ID 14 - Study 05- Tegoprazan - Dose 50 mg - Single - fasted-Tegoprazan-Measurement",
              "X": "ID 14 - Study 05- Tegoprazan - Dose 50 mg - Single - fasted|Time",
              "Y": "ID 14 - Study 05- Tegoprazan - Dose 50 mg - Single - fasted|ObservedData|||Tegoprazan|Measurement",
              "CurveOptions": {
                "VisibleInLegend": false,
                "Color": "#FF00FF",
                "LegendIndex": 8,
                "LineStyle": "None",
                "Symbol": "Circle"
              }
            }
          ],
          "Name": "Time Profile Analysis",
          "FontAndSize": {
            "Fonts": {
              "AxisSize": 10,
              "LegendSize": 8,
              "TitleSize": 16,
              "DescriptionSize": 12,
              "OriginSize": 8,
              "FontFamilyName": "Microsoft Sans Serif",
              "WatermarkSize": 32
            }
          },
          "Settings": {
            "SideMarginsEnabled": true,
            "LegendPosition": "RightInside",
            "BackColor": "#FFFFFF",
            "DiagramBackColor": "#FFFFFF"
          },
          "OriginText": "Tegoprazan_08.02_induction\nID 14 - Study 05 (Single, 050mg)\n2022-08-03 14:45"
        }
      ]
    },
    {
      "Name": "ID 08 - Study 03 (Multiple, 100mg, Tego alone, BID, 5 days)",
      "Model": "4Comp",
      "ObservedData": [
        "ID 08 - Study 03- Tegoprazan - Dose 100 mg - Multiple - Tego alone"
      ],
      "Solver": {},
      "OutputSchema": [
        {
          "Parameters": [
            {
              "Name": "Start time",
              "Value": 0.0,
              "Unit": "h"
            },
            {
              "Name": "End time",
              "Value": 2.0,
              "Unit": "h"
            },
            {
              "Name": "Resolution",
              "Value": 20.0,
              "Unit": "pts/h"
            }
          ]
        },
        {
          "Parameters": [
            {
              "Name": "Start time",
              "Value": 2.0,
              "Unit": "h"
            },
            {
              "Name": "End time",
              "Value": 168.0,
              "Unit": "h",
              "ValueOrigin": {
                "Source": "Unknown"
              }
            },
            {
              "Name": "Resolution",
              "Value": 4.0,
              "Unit": "pts/h"
            }
          ]
        }
      ],
      "Parameters": [
        {
          "Path": "Applications|Study 4, M, 100mg, Tego, 5 days|Tego_Tab. fasted|Application_1|ProtocolSchemaItem|Volume of water/body weight",
          "Value": 3.5,
          "Unit": "ml/kg"
        },
        {
          "Path": "Applications|Study 4, M, 100mg, Tego, 5 days|Tego_Tab. fasted|Application_2|ProtocolSchemaItem|Volume of water/body weight",
          "Value": 3.5,
          "Unit": "ml/kg"
        },
        {
          "Path": "Applications|Study 4, M, 100mg, Tego, 5 days|Tego_Tab. fasted|Application_3|ProtocolSchemaItem|Volume of water/body weight",
          "Value": 3.5,
          "Unit": "ml/kg"
        },
        {
          "Path": "Applications|Study 4, M, 100mg, Tego, 5 days|Tego_Tab. fasted|Application_4|ProtocolSchemaItem|Volume of water/body weight",
          "Value": 3.5,
          "Unit": "ml/kg"
        },
        {
          "Path": "Applications|Study 4, M, 100mg, Tego, 5 days|Tego_Tab. fasted|Application_5|ProtocolSchemaItem|Volume of water/body weight",
          "Value": 3.5,
          "Unit": "ml/kg"
        },
        {
          "Path": "Applications|Study 4, M, 100mg, Tego, 5 days|Tego_Tab. fasted|Application_6|ProtocolSchemaItem|Volume of water/body weight",
          "Value": 3.5,
          "Unit": "ml/kg"
        },
        {
          "Path": "Applications|Study 4, M, 100mg, Tego, 5 days|Tego_Tab. fasted|Application_7|ProtocolSchemaItem|Volume of water/body weight",
          "Value": 3.5,
          "Unit": "ml/kg"
        },
        {
          "Path": "Applications|Study 4, M, 100mg, Tego, 5 days|Tego_Tab. fasted|Application_8|ProtocolSchemaItem|Volume of water/body weight",
          "Value": 3.5,
          "Unit": "ml/kg"
        },
        {
          "Path": "Applications|Study 4, M, 100mg, Tego, 5 days|Tego_Tab. fasted|Application_9|ProtocolSchemaItem|Volume of water/body weight",
          "Value": 3.5,
          "Unit": "ml/kg"
        },
        {
          "Path": "Applications|Study 4, M, 100mg, Tego, 5 days|Tego_Tab. fasted|Dissolution shape",
          "Value": 1.0313171438,
          "ValueOrigin": {
            "Source": "ParameterIdentification",
            "Method": "ParameterIdentification",
            "Description": "Value updated from '01. Tego single + multiple' on 2022-08-07 01:53"
          }
        },
        {
          "Path": "Applications|Study 4, M, 100mg, Tego, 5 days|Tego_Tab. fasted|Dissolution time (50% dissolved)",
          "Value": 0.8704013606,
          "Unit": "h",
          "ValueOrigin": {
            "Source": "ParameterIdentification",
            "Method": "ParameterIdentification",
            "Description": "Value updated from '01. Tego single + multiple' on 2022-08-07 01:53"
          }
        },
        {
          "Path": "Tegoprazan-CYP2C19-optimized|In vitro CL/recombinant enzyme",
          "Value": 0.3395720335,
          "Unit": "µl/min/pmol rec. enzyme",
          "ValueOrigin": {
            "Source": "ParameterIdentification",
            "Method": "ParameterIdentification",
            "Description": "Value updated from '01. Tego single + multiple' on 2022-08-07 01:53"
          }
        },
        {
          "Path": "Tegoprazan-CYP3A4-optimized|In vitro CL/recombinant enzyme",
          "Value": 0.2469263099,
          "Unit": "µl/min/pmol rec. enzyme",
          "ValueOrigin": {
            "Source": "ParameterIdentification",
            "Method": "ParameterIdentification",
            "Description": "Value updated from '01. Tego single + multiple' on 2022-08-07 01:53"
          }
        }
      ],
      "OutputSelections": [
        "Organism|PeripheralVenousBlood|Tegoprazan|Plasma (Peripheral Venous Blood)"
      ],
      "Individual": "ID 03",
      "Compounds": [
        {
          "Name": "Tegoprazan",
          "CalculationMethods": [
            "Cellular partition coefficient method - PK-Sim Standard",
            "Cellular permeability - PK-Sim Standard"
          ],
          "Alternatives": [
            {
              "AlternativeName": "optimized",
              "GroupName": "COMPOUND_LIPOPHILICITY"
            },
            {
              "AlternativeName": "optimized",
              "GroupName": "COMPOUND_FRACTION_UNBOUND"
            },
            {
              "AlternativeName": "Calculated",
              "GroupName": "COMPOUND_PERMEABILITY"
            },
            {
              "AlternativeName": "optimized",
              "GroupName": "COMPOUND_INTESTINAL_PERMEABILITY"
            }
          ],
          "Processes": [
            {
              "Name": "CYP3A4-optimized",
              "MoleculeName": "CYP3A4"
            },
            {
              "Name": "CYP2C19-optimized",
              "MoleculeName": "CYP2C19"
            },
            {
              "MoleculeName": "CYP2C9"
            },
            {
              "MoleculeName": "CYP2D6"
            },
            {
              "MoleculeName": "CYP1A2"
            },
            {
              "MoleculeName": "AADAC"
            },
            {
              "Name": "Renal Clearances-Paper",
              "SystemicProcessType": "Renal"
            }
          ],
          "Protocol": {
            "Name": "Study 4, M, 100mg, Tego, 5 days",
            "Formulations": [
              {
                "Name": "Tego_Tab. fasted",
                "Key": "Formulation"
              }
            ]
          }
        }
      ],
      "HasResults": true,
      "AlteredBuildingBlocks": [
        {
          "Name": "Tegoprazan",
          "Type": "Compound"
        },
        {
          "Name": "Tego_Tab. fasted",
          "Type": "Formulation"
        }
      ],
      "IndividualAnalyses": [
        {
          "Axes": [
            {
              "Unit": "h",
              "Dimension": "Time",
              "Type": "X",
              "GridLines": false,
              "Visible": true,
              "DefaultColor": "#FFFFFF",
              "DefaultLineStyle": "None",
              "Scaling": "Linear",
              "NumberMode": "Normal"
            },
            {
              "Unit": "ng/ml",
              "Dimension": "Concentration (mass)",
              "Type": "Y",
              "GridLines": false,
              "Visible": true,
              "DefaultColor": "#FFFFFF",
              "DefaultLineStyle": "Solid",
              "Scaling": "Linear",
              "NumberMode": "Normal"
            }
          ],
          "Curves": [
            {
              "Name": "Tegoprazan-Peripheral Venous Blood-Plasma-Concentration",
              "X": "Time",
              "Y": "ID 08 - Study 03 (Multiple, 100mg, Tego alone, BID, 5 days)|Organism|PeripheralVenousBlood|Tegoprazan|Plasma (Peripheral Venous Blood)",
              "CurveOptions": {
                "Color": "#0000FF",
                "LegendIndex": 20
              }
            },
            {
              "Name": "ID 08 - Study 03- Tegoprazan - Dose 100 mg - Multiple - Tego alone-Tegoprazan-Measurement",
              "X": "ID 08 - Study 03- Tegoprazan - Dose 100 mg - Multiple - Tego alone|Time",
              "Y": "ID 08 - Study 03- Tegoprazan - Dose 100 mg - Multiple - Tego alone|ObservedData|||Tegoprazan|Measurement",
              "CurveOptions": {
                "Color": "#FF00FF",
                "LegendIndex": 21,
                "LineStyle": "None",
                "Symbol": "Circle"
              }
            }
          ],
          "Name": "Time Profile Analysis",
          "FontAndSize": {
            "Fonts": {
              "AxisSize": 10,
              "LegendSize": 8,
              "TitleSize": 16,
              "DescriptionSize": 12,
              "OriginSize": 8,
              "FontFamilyName": "Microsoft Sans Serif",
              "WatermarkSize": 32
            }
          },
          "Settings": {
            "SideMarginsEnabled": true,
            "LegendPosition": "RightInside",
            "BackColor": "#FFFFFF",
            "DiagramBackColor": "#FFFFFF"
          },
          "OriginText": "Tegoprazan_07.30_Tego\nID 08 - Study 03 (Multiple, 100mg, Tego alone, BID, 5 days)\n2022-07-30 09:43"
        }
      ]
    },
    {
      "Name": "ID 09 - Study 03 (Multiple, 100mg, Tego + Clarithromycin, BID, 7 days)",
      "Model": "4Comp",
      "ObservedData": [
        "ID 09 - Study 03 - Tegoprazan - Dose 100 mg - DDI"
      ],
      "Solver": {},
      "OutputSchema": [
        {
          "Parameters": [
            {
              "Name": "Start time",
              "Value": 0.0,
              "Unit": "h"
            },
            {
              "Name": "End time",
              "Value": 2.0,
              "Unit": "h"
            },
            {
              "Name": "Resolution",
              "Value": 20.0,
              "Unit": "pts/h"
            }
          ]
        },
        {
          "Parameters": [
            {
              "Name": "Start time",
              "Value": 2.0,
              "Unit": "h"
            },
            {
              "Name": "End time",
              "Value": 216.0,
              "Unit": "h",
              "ValueOrigin": {
                "Source": "Unknown"
              }
            },
            {
              "Name": "Resolution",
              "Value": 4.0,
              "Unit": "pts/h"
            }
          ]
        }
      ],
      "Parameters": [
        {
          "Path": "Applications|Study 4, M, 100mg, Clarithromycin, 7 days|Tablet Clarithromycin|Application_1|ProtocolSchemaItem|Volume of water/body weight",
          "Value": 3.5,
          "Unit": "ml/kg"
        },
        {
          "Path": "Applications|Study 4, M, 100mg, Clarithromycin, 7 days|Tablet Clarithromycin|Application_10|ProtocolSchemaItem|Volume of water/body weight",
          "Value": 3.5,
          "Unit": "ml/kg"
        },
        {
          "Path": "Applications|Study 4, M, 100mg, Clarithromycin, 7 days|Tablet Clarithromycin|Application_11|ProtocolSchemaItem|Volume of water/body weight",
          "Value": 3.5,
          "Unit": "ml/kg"
        },
        {
          "Path": "Applications|Study 4, M, 100mg, Clarithromycin, 7 days|Tablet Clarithromycin|Application_12|ProtocolSchemaItem|Volume of water/body weight",
          "Value": 3.5,
          "Unit": "ml/kg"
        },
        {
          "Path": "Applications|Study 4, M, 100mg, Clarithromycin, 7 days|Tablet Clarithromycin|Application_13|ProtocolSchemaItem|Volume of water/body weight",
          "Value": 3.5,
          "Unit": "ml/kg"
        },
        {
          "Path": "Applications|Study 4, M, 100mg, Clarithromycin, 7 days|Tablet Clarithromycin|Application_2|ProtocolSchemaItem|Volume of water/body weight",
          "Value": 3.5,
          "Unit": "ml/kg"
        },
        {
          "Path": "Applications|Study 4, M, 100mg, Clarithromycin, 7 days|Tablet Clarithromycin|Application_3|ProtocolSchemaItem|Volume of water/body weight",
          "Value": 3.5,
          "Unit": "ml/kg"
        },
        {
          "Path": "Applications|Study 4, M, 100mg, Clarithromycin, 7 days|Tablet Clarithromycin|Application_4|ProtocolSchemaItem|Volume of water/body weight",
          "Value": 3.5,
          "Unit": "ml/kg"
        },
        {
          "Path": "Applications|Study 4, M, 100mg, Clarithromycin, 7 days|Tablet Clarithromycin|Application_5|ProtocolSchemaItem|Volume of water/body weight",
          "Value": 3.5,
          "Unit": "ml/kg"
        },
        {
          "Path": "Applications|Study 4, M, 100mg, Clarithromycin, 7 days|Tablet Clarithromycin|Application_6|ProtocolSchemaItem|Volume of water/body weight",
          "Value": 3.5,
          "Unit": "ml/kg"
        },
        {
          "Path": "Applications|Study 4, M, 100mg, Clarithromycin, 7 days|Tablet Clarithromycin|Application_7|ProtocolSchemaItem|Volume of water/body weight",
          "Value": 3.5,
          "Unit": "ml/kg"
        },
        {
          "Path": "Applications|Study 4, M, 100mg, Clarithromycin, 7 days|Tablet Clarithromycin|Application_8|ProtocolSchemaItem|Volume of water/body weight",
          "Value": 3.5,
          "Unit": "ml/kg"
        },
        {
          "Path": "Applications|Study 4, M, 100mg, Clarithromycin, 7 days|Tablet Clarithromycin|Application_9|ProtocolSchemaItem|Volume of water/body weight",
          "Value": 3.5,
          "Unit": "ml/kg"
        },
        {
          "Path": "Applications|Study 4, M, 100mg, Tego, 7 days|Tego_Tab. fasted|Application_1|ProtocolSchemaItem|Volume of water/body weight",
          "Value": 3.5,
          "Unit": "ml/kg"
        },
        {
          "Path": "Applications|Study 4, M, 100mg, Tego, 7 days|Tego_Tab. fasted|Application_10|ProtocolSchemaItem|Volume of water/body weight",
          "Value": 3.5,
          "Unit": "ml/kg"
        },
        {
          "Path": "Applications|Study 4, M, 100mg, Tego, 7 days|Tego_Tab. fasted|Application_11|ProtocolSchemaItem|Volume of water/body weight",
          "Value": 3.5,
          "Unit": "ml/kg"
        },
        {
          "Path": "Applications|Study 4, M, 100mg, Tego, 7 days|Tego_Tab. fasted|Application_12|ProtocolSchemaItem|Volume of water/body weight",
          "Value": 3.5,
          "Unit": "ml/kg"
        },
        {
          "Path": "Applications|Study 4, M, 100mg, Tego, 7 days|Tego_Tab. fasted|Application_13|ProtocolSchemaItem|Volume of water/body weight",
          "Value": 3.5,
          "Unit": "ml/kg"
        },
        {
          "Path": "Applications|Study 4, M, 100mg, Tego, 7 days|Tego_Tab. fasted|Application_2|ProtocolSchemaItem|Volume of water/body weight",
          "Value": 3.5,
          "Unit": "ml/kg"
        },
        {
          "Path": "Applications|Study 4, M, 100mg, Tego, 7 days|Tego_Tab. fasted|Application_3|ProtocolSchemaItem|Volume of water/body weight",
          "Value": 3.5,
          "Unit": "ml/kg"
        },
        {
          "Path": "Applications|Study 4, M, 100mg, Tego, 7 days|Tego_Tab. fasted|Application_4|ProtocolSchemaItem|Volume of water/body weight",
          "Value": 3.5,
          "Unit": "ml/kg"
        },
        {
          "Path": "Applications|Study 4, M, 100mg, Tego, 7 days|Tego_Tab. fasted|Application_5|ProtocolSchemaItem|Volume of water/body weight",
          "Value": 3.5,
          "Unit": "ml/kg"
        },
        {
          "Path": "Applications|Study 4, M, 100mg, Tego, 7 days|Tego_Tab. fasted|Application_6|ProtocolSchemaItem|Volume of water/body weight",
          "Value": 3.5,
          "Unit": "ml/kg"
        },
        {
          "Path": "Applications|Study 4, M, 100mg, Tego, 7 days|Tego_Tab. fasted|Application_7|ProtocolSchemaItem|Volume of water/body weight",
          "Value": 3.5,
          "Unit": "ml/kg"
        },
        {
          "Path": "Applications|Study 4, M, 100mg, Tego, 7 days|Tego_Tab. fasted|Application_8|ProtocolSchemaItem|Volume of water/body weight",
          "Value": 3.5,
          "Unit": "ml/kg"
        },
        {
          "Path": "Applications|Study 4, M, 100mg, Tego, 7 days|Tego_Tab. fasted|Application_9|ProtocolSchemaItem|Volume of water/body weight",
          "Value": 3.5,
          "Unit": "ml/kg"
        },
        {
          "Path": "Applications|Study 4, M, 100mg, Tego, 7 days|Tego_Tab. fasted|Dissolution shape",
          "Value": 1.0313171438,
          "ValueOrigin": {
            "Source": "ParameterIdentification",
            "Method": "ParameterIdentification",
            "Description": "Value updated from '01. Tego single + multiple' on 2022-08-07 01:53"
          }
        },
        {
          "Path": "Applications|Study 4, M, 100mg, Tego, 7 days|Tego_Tab. fasted|Dissolution time (50% dissolved)",
          "Value": 0.8704013606,
          "Unit": "h",
          "ValueOrigin": {
            "Source": "ParameterIdentification",
            "Method": "ParameterIdentification",
            "Description": "Value updated from '01. Tego single + multiple' on 2022-08-07 01:53"
          }
        },
        {
          "Path": "Tegoprazan-CYP2C19-optimized|In vitro CL/recombinant enzyme",
          "Value": 0.3395720335,
          "Unit": "µl/min/pmol rec. enzyme",
          "ValueOrigin": {
            "Source": "ParameterIdentification",
            "Method": "ParameterIdentification",
            "Description": "Value updated from '01. Tego single + multiple' on 2022-08-07 01:53"
          }
        },
        {
          "Path": "Tegoprazan-CYP3A4-optimized|In vitro CL/recombinant enzyme",
          "Value": 0.2469263099,
          "Unit": "µl/min/pmol rec. enzyme",
          "ValueOrigin": {
            "Source": "ParameterIdentification",
            "Method": "ParameterIdentification",
            "Description": "Value updated from '01. Tego single + multiple' on 2022-08-07 01:53"
          }
        }
      ],
      "OutputSelections": [
        "Organism|PeripheralVenousBlood|Tegoprazan|Plasma (Peripheral Venous Blood)",
        "Organism|PeripheralVenousBlood|Clarithromycin|Plasma (Peripheral Venous Blood)"
      ],
      "Individual": "ID 03",
      "Compounds": [
        {
          "Name": "Tegoprazan",
          "CalculationMethods": [
            "Cellular partition coefficient method - PK-Sim Standard",
            "Cellular permeability - PK-Sim Standard"
          ],
          "Alternatives": [
            {
              "AlternativeName": "optimized",
              "GroupName": "COMPOUND_LIPOPHILICITY"
            },
            {
              "AlternativeName": "optimized",
              "GroupName": "COMPOUND_FRACTION_UNBOUND"
            },
            {
              "AlternativeName": "Calculated",
              "GroupName": "COMPOUND_PERMEABILITY"
            },
            {
              "AlternativeName": "optimized",
              "GroupName": "COMPOUND_INTESTINAL_PERMEABILITY"
            }
          ],
          "Processes": [
            {
              "Name": "CYP3A4-optimized",
              "MoleculeName": "CYP3A4"
            },
            {
              "Name": "CYP2C19-optimized",
              "MoleculeName": "CYP2C19"
            },
            {
              "MoleculeName": "CYP2C9"
            },
            {
              "MoleculeName": "CYP2D6"
            },
            {
              "MoleculeName": "CYP1A2"
            },
            {
              "MoleculeName": "AADAC"
            },
            {
              "Name": "Renal Clearances-Paper",
              "SystemicProcessType": "Renal"
            }
          ],
          "Protocol": {
            "Name": "Study 4, M, 100mg, Tego, 7 days",
            "Formulations": [
              {
                "Name": "Tego_Tab. fasted",
                "Key": "Formulation"
              }
            ]
          }
        },
        {
          "Name": "Clarithromycin",
          "CalculationMethods": [
            "Cellular partition coefficient method - Rodgers and Rowland",
            "Cellular permeability - PK-Sim Standard"
          ],
          "Alternatives": [
            {
              "AlternativeName": "fit",
              "GroupName": "COMPOUND_INTESTINAL_PERMEABILITY"
            }
          ],
          "Processes": [
            {
              "Name": "CYP3A4-fit",
              "MoleculeName": "CYP3A4"
            },
            {
              "MoleculeName": "CYP2C19"
            },
            {
              "MoleculeName": "CYP2C9"
            },
            {
              "MoleculeName": "CYP2D6"
            },
            {
              "MoleculeName": "CYP1A2"
            },
            {
              "MoleculeName": "AADAC"
            },
            {
              "Name": "Renal Clearances-fitted",
              "SystemicProcessType": "Renal"
            }
          ],
          "Protocol": {
            "Name": "Study 4, M, 100mg, Clarithromycin, 7 days",
            "Formulations": [
              {
                "Name": "Tablet Clarithromycin",
                "Key": "Formulation"
              }
            ]
          }
        }
      ],
      "HasResults": true,
      "AlteredBuildingBlocks": [
        {
          "Name": "Tegoprazan",
          "Type": "Compound"
        },
        {
          "Name": "Tego_Tab. fasted",
          "Type": "Formulation"
        }
      ],
      "IndividualAnalyses": [
        {
          "Axes": [
            {
              "Unit": "h",
              "Dimension": "Time",
              "Type": "X",
              "GridLines": false,
              "Visible": true,
              "DefaultColor": "#FFFFFF",
              "DefaultLineStyle": "None",
              "Scaling": "Linear",
              "NumberMode": "Normal"
            },
            {
              "Unit": "ng/ml",
              "Dimension": "Concentration (mass)",
              "Type": "Y",
              "GridLines": false,
              "Visible": true,
              "DefaultColor": "#FFFFFF",
              "DefaultLineStyle": "Solid",
              "Scaling": "Linear",
              "NumberMode": "Normal"
            }
          ],
          "Curves": [
            {
              "Name": "Tegoprazan-Peripheral Venous Blood-Plasma-Concentration",
              "X": "Time",
              "Y": "ID 09 - Study 03 (Multiple, 100mg, Tego + Clarithromycin, BID, 7 days)|Organism|PeripheralVenousBlood|Tegoprazan|Plasma (Peripheral Venous Blood)",
              "CurveOptions": {
                "Color": "#FF00FF",
                "LegendIndex": 11
              }
            },
            {
              "Name": "ID 09 - Study 03 - Tegoprazan - Dose 100 mg - DDI-Tegoprazan-Measurement",
              "X": "ID 09 - Study 03 - Tegoprazan - Dose 100 mg - DDI|Time",
              "Y": "ID 09 - Study 03 - Tegoprazan - Dose 100 mg - DDI|ObservedData|||Tegoprazan|Measurement",
              "CurveOptions": {
                "Color": "#FF0000",
                "LegendIndex": 12,
                "LineStyle": "None",
                "Symbol": "Circle"
              }
            }
          ],
          "Name": "Time Profile Analysis",
          "FontAndSize": {
            "Fonts": {
              "AxisSize": 10,
              "LegendSize": 8,
              "TitleSize": 16,
              "DescriptionSize": 12,
              "OriginSize": 8,
              "FontFamilyName": "Microsoft Sans Serif",
              "WatermarkSize": 32
            }
          },
          "Settings": {
            "SideMarginsEnabled": true,
            "LegendPosition": "RightInside",
            "BackColor": "#FFFFFF",
            "DiagramBackColor": "#FFFFFF"
          },
          "OriginText": "Tegoprazan_07.29_no_Pgp\nID 09 - Study 03 (Multiple, 100mg, Tego + Clarithromycin, BID, 7 days)\n2022-07-29 03:34"
        }
      ],
      "Interactions": [
        {
          "Name": "CYP3A4-fitted",
          "MoleculeName": "CYP3A4",
          "CompoundName": "Clarithromycin"
        }
      ]
    },
    {
      "Name": "ID 17 - Study 06 (Multiple,  50mg, QD, 7 days)",
      "Model": "4Comp",
      "ObservedData": [
        "ID 17 - Study 06- Tegoprazan - Dose 50 mg - Multiple - 1h before meal"
      ],
      "Solver": {},
      "OutputSchema": [
        {
          "Parameters": [
            {
              "Name": "Start time",
              "Value": 0.0,
              "Unit": "h"
            },
            {
              "Name": "End time",
              "Value": 2.0,
              "Unit": "h"
            },
            {
              "Name": "Resolution",
              "Value": 20.0,
              "Unit": "pts/h"
            }
          ]
        },
        {
          "Parameters": [
            {
              "Name": "Start time",
              "Value": 2.0,
              "Unit": "h"
            },
            {
              "Name": "End time",
              "Value": 168.0,
              "Unit": "h",
              "ValueOrigin": {
                "Source": "Unknown"
              }
            },
            {
              "Name": "Resolution",
              "Value": 4.0,
              "Unit": "pts/h"
            }
          ]
        }
      ],
      "Parameters": [
        {
          "Path": "Applications|Study 7, M, 50mg|Tego_Tab. fasted|Application_1|ProtocolSchemaItem|Volume of water/body weight",
          "Value": 3.5,
          "Unit": "ml/kg"
        },
        {
          "Path": "Applications|Study 7, M, 50mg|Tego_Tab. fasted|Application_2|ProtocolSchemaItem|Volume of water/body weight",
          "Value": 3.5,
          "Unit": "ml/kg"
        },
        {
          "Path": "Applications|Study 7, M, 50mg|Tego_Tab. fasted|Application_3|ProtocolSchemaItem|Volume of water/body weight",
          "Value": 3.5,
          "Unit": "ml/kg"
        },
        {
          "Path": "Applications|Study 7, M, 50mg|Tego_Tab. fasted|Application_4|ProtocolSchemaItem|Volume of water/body weight",
          "Value": 3.5,
          "Unit": "ml/kg"
        },
        {
          "Path": "Applications|Study 7, M, 50mg|Tego_Tab. fasted|Application_5|ProtocolSchemaItem|Volume of water/body weight",
          "Value": 3.5,
          "Unit": "ml/kg"
        },
        {
          "Path": "Applications|Study 7, M, 50mg|Tego_Tab. fasted|Application_6|ProtocolSchemaItem|Volume of water/body weight",
          "Value": 3.5,
          "Unit": "ml/kg"
        },
        {
          "Path": "Applications|Study 7, M, 50mg|Tego_Tab. fasted|Application_7|ProtocolSchemaItem|Volume of water/body weight",
          "Value": 3.5,
          "Unit": "ml/kg"
        },
        {
          "Path": "Applications|Study 7, M, 50mg|Tego_Tab. fasted|Dissolution shape",
          "Value": 1.0313171438,
          "ValueOrigin": {
            "Source": "ParameterIdentification",
            "Method": "ParameterIdentification",
            "Description": "Value updated from '01. Tego single + multiple' on 2022-08-07 01:53"
          }
        },
        {
          "Path": "Applications|Study 7, M, 50mg|Tego_Tab. fasted|Dissolution time (50% dissolved)",
          "Value": 0.8704013606,
          "Unit": "h",
          "ValueOrigin": {
            "Source": "ParameterIdentification",
            "Method": "ParameterIdentification",
            "Description": "Value updated from '01. Tego single + multiple' on 2022-08-07 01:53"
          }
        },
        {
          "Path": "Tegoprazan-CYP2C19-optimized|In vitro CL/recombinant enzyme",
          "Value": 0.3395720335,
          "Unit": "µl/min/pmol rec. enzyme",
          "ValueOrigin": {
            "Source": "ParameterIdentification",
            "Method": "ParameterIdentification",
            "Description": "Value updated from '01. Tego single + multiple' on 2022-08-07 01:53"
          }
        },
        {
          "Path": "Tegoprazan-CYP3A4-optimized|In vitro CL/recombinant enzyme",
          "Value": 0.2469263099,
          "Unit": "µl/min/pmol rec. enzyme",
          "ValueOrigin": {
            "Source": "ParameterIdentification",
            "Method": "ParameterIdentification",
            "Description": "Value updated from '01. Tego single + multiple' on 2022-08-07 01:53"
          }
        }
      ],
      "OutputSelections": [
        "Organism|PeripheralVenousBlood|Tegoprazan|Plasma (Peripheral Venous Blood)"
      ],
      "Individual": "ID 06",
      "Compounds": [
        {
          "Name": "Tegoprazan",
          "CalculationMethods": [
            "Cellular partition coefficient method - PK-Sim Standard",
            "Cellular permeability - PK-Sim Standard"
          ],
          "Alternatives": [
            {
              "AlternativeName": "optimized",
              "GroupName": "COMPOUND_LIPOPHILICITY"
            },
            {
              "AlternativeName": "optimized",
              "GroupName": "COMPOUND_FRACTION_UNBOUND"
            },
            {
              "AlternativeName": "Calculated",
              "GroupName": "COMPOUND_PERMEABILITY"
            },
            {
              "AlternativeName": "optimized",
              "GroupName": "COMPOUND_INTESTINAL_PERMEABILITY"
            }
          ],
          "Processes": [
            {
              "Name": "CYP3A4-optimized",
              "MoleculeName": "CYP3A4"
            },
            {
              "Name": "CYP2C19-optimized",
              "MoleculeName": "CYP2C19"
            },
            {
              "MoleculeName": "CYP2C9"
            },
            {
              "MoleculeName": "CYP2D6"
            },
            {
              "MoleculeName": "CYP1A2"
            },
            {
              "MoleculeName": "AADAC"
            },
            {
              "Name": "Renal Clearances-Paper",
              "SystemicProcessType": "Renal"
            }
          ],
          "Protocol": {
            "Name": "Study 7, M, 50mg",
            "Formulations": [
              {
                "Name": "Tego_Tab. fasted",
                "Key": "Formulation"
              }
            ]
          }
        }
      ],
      "HasResults": true,
      "AlteredBuildingBlocks": [
        {
          "Name": "Tegoprazan",
          "Type": "Compound"
        },
        {
          "Name": "Tego_Tab. fasted",
          "Type": "Formulation"
        }
      ],
      "IndividualAnalyses": [
        {
          "Axes": [
            {
              "Unit": "h",
              "Dimension": "Time",
              "Type": "X",
              "GridLines": false,
              "Visible": true,
              "DefaultColor": "#FFFFFF",
              "DefaultLineStyle": "None",
              "Scaling": "Linear",
              "NumberMode": "Normal"
            },
            {
              "Unit": "ng/ml",
              "Dimension": "Concentration (molar)",
              "Type": "Y",
              "GridLines": false,
              "Visible": true,
              "DefaultColor": "#FFFFFF",
              "DefaultLineStyle": "Solid",
              "Scaling": "Linear",
              "NumberMode": "Normal"
            }
          ],
          "Curves": [
            {
              "Name": "Tegoprazan-Peripheral Venous Blood-Plasma-Concentration",
              "X": "Time",
              "Y": "ID 17 - Study 06 (Multiple,  50mg, QD, 7 days)|Organism|PeripheralVenousBlood|Tegoprazan|Plasma (Peripheral Venous Blood)",
              "CurveOptions": {
                "VisibleInLegend": false,
                "Color": "#0000FF",
                "LegendIndex": 21
              }
            },
            {
              "Name": "ID 17 - Study 06- Tegoprazan - Dose 50 mg - Multiple - 1h before meal-Tegoprazan-Measurement",
              "X": "ID 17 - Study 06- Tegoprazan - Dose 50 mg - Multiple - 1h before meal|Time",
              "Y": "ID 17 - Study 06- Tegoprazan - Dose 50 mg - Multiple - 1h before meal|ObservedData|||Tegoprazan|Measurement",
              "CurveOptions": {
                "VisibleInLegend": false,
                "Color": "#008000",
                "LegendIndex": 22,
                "LineStyle": "None",
                "Symbol": "Circle"
              }
            }
          ],
          "Name": "Time Profile Analysis",
          "FontAndSize": {
            "Fonts": {
              "AxisSize": 10,
              "LegendSize": 8,
              "TitleSize": 16,
              "DescriptionSize": 12,
              "OriginSize": 8,
              "FontFamilyName": "Microsoft Sans Serif",
              "WatermarkSize": 32
            }
          },
          "Settings": {
            "SideMarginsEnabled": true,
            "LegendPosition": "RightInside",
            "BackColor": "#FFFFFF",
            "DiagramBackColor": "#FFFFFF"
          },
          "OriginText": "Tegoprazan-Final\nID 17 - Study 06 (Multiple,  50mg, QD, 7 days)\n2022-08-07 01:27"
        }
      ]
    },
    {
      "Name": "ID 15 - Study 05 (Single, 050mg, before meal)",
      "Model": "4Comp",
      "ObservedData": [
        "ID 15 - Study 05- Tegoprazan - Dose 50 mg - Single - 30 min before meal",
        "ID 15 - Study 05- M1 - Dose 50 mg - Single - 30 min before meal"
      ],
      "Solver": {},
      "OutputSchema": [
        {
          "Parameters": [
            {
              "Name": "Start time",
              "Value": 0.0,
              "Unit": "h"
            },
            {
              "Name": "End time",
              "Value": 2.0,
              "Unit": "h"
            },
            {
              "Name": "Resolution",
              "Value": 20.0,
              "Unit": "pts/h"
            }
          ]
        },
        {
          "Parameters": [
            {
              "Name": "Start time",
              "Value": 2.0,
              "Unit": "h"
            },
            {
              "Name": "End time",
              "Value": 48.0,
              "Unit": "h",
              "ValueOrigin": {
                "Source": "Unknown"
              }
            },
            {
              "Name": "Resolution",
              "Value": 4.0,
              "Unit": "pts/h"
            }
          ]
        }
      ],
      "Parameters": [
        {
          "Path": "Applications|S_050mg|Tego_Tab. fasted|Application_1|ProtocolSchemaItem|Volume of water/body weight",
          "Value": 3.5,
          "Unit": "ml/kg"
        },
        {
          "Path": "Applications|S_050mg|Tego_Tab. fasted|Dissolution shape",
          "Value": 1.031,
          "ValueOrigin": {
            "Source": "ParameterIdentification",
            "Method": "ParameterIdentification",
            "Description": "Value updated from '02. Tego and M1' on 2022-08-07 01:57"
          }
        },
        {
          "Path": "Applications|S_050mg|Tego_Tab. fasted|Dissolution time (50% dissolved)",
          "Value": 0.87,
          "Unit": "h",
          "ValueOrigin": {
            "Source": "ParameterIdentification",
            "Method": "ParameterIdentification",
            "Description": "Value updated from '02. Tego and M1' on 2022-08-07 01:57"
          }
        },
        {
          "Path": "Metabolite M1-Total Hepatic Clearance-optimized|Plasma clearance",
          "Value": 0.1390839999,
          "Unit": "ml/min/kg",
          "ValueOrigin": {
            "Source": "ParameterIdentification",
            "Method": "ParameterIdentification",
            "Description": "Value updated from '03. Tego and M1' on 2022-08-06 23:26"
          }
        },
        {
          "Path": "Tegoprazan 02-CYP2C19-M1|In vitro CL/recombinant enzyme",
          "Value": 0.1341411215,
          "Unit": "µl/min/pmol rec. enzyme",
          "ValueOrigin": {
            "Source": "ParameterIdentification",
            "Method": "ParameterIdentification",
            "Description": "Value updated from '02. Tego and M1' on 2022-08-07 01:57"
          }
        },
        {
          "Path": "Tegoprazan 02-CYP2C19-others|In vitro CL/recombinant enzyme",
          "Value": 0.1818021142,
          "Unit": "µl/min/pmol rec. enzyme",
          "ValueOrigin": {
            "Source": "ParameterIdentification",
            "Method": "ParameterIdentification",
            "Description": "Value updated from '02. Tego and M1' on 2022-08-07 01:57"
          }
        },
        {
          "Path": "Tegoprazan 02-CYP3A4-M1|In vitro CL/recombinant enzyme",
          "Value": 0.00050366370282,
          "Unit": "µl/min/pmol rec. enzyme",
          "ValueOrigin": {
            "Source": "ParameterIdentification",
            "Method": "ParameterIdentification",
            "Description": "Value updated from '02. Tego and M1' on 2022-08-07 01:57"
          }
        },
        {
          "Path": "Tegoprazan 02-CYP3A4-others|In vitro CL/recombinant enzyme",
          "Value": 0.2487604814,
          "Unit": "µl/min/pmol rec. enzyme",
          "ValueOrigin": {
            "Source": "ParameterIdentification",
            "Method": "ParameterIdentification",
            "Description": "Value updated from '02. Tego and M1' on 2022-08-07 01:57"
          }
        },
        {
          "Path": "Undefined Liver|Reference concentration",
          "Value": 1.0,
          "Unit": "µmol/l"
        },
        {
          "Path": "Undefined Liver|t1/2 (intestine)",
          "Value": 23.0,
          "Unit": "h"
        },
        {
          "Path": "Undefined Liver|t1/2 (liver)",
          "Value": 36.0,
          "Unit": "h"
        }
      ],
      "OutputSelections": [
        "Organism|PeripheralVenousBlood|Metabolite M1|Plasma (Peripheral Venous Blood)",
        "Organism|PeripheralVenousBlood|Tegoprazan 02|Plasma (Peripheral Venous Blood)"
      ],
      "Individual": "ID 05",
      "Compounds": [
        {
          "Name": "Metabolite M1",
          "CalculationMethods": [
            "Cellular partition coefficient method - PK-Sim Standard",
            "Cellular permeability - PK-Sim Standard"
          ],
          "Alternatives": [
            {
              "AlternativeName": "optimized",
              "GroupName": "COMPOUND_LIPOPHILICITY"
            }
          ],
          "Processes": [
            {
              "Name": "Total Hepatic Clearance-optimized",
              "SystemicProcessType": "Hepatic"
            },
            {
              "Name": "Renal Clearances-optimized",
              "SystemicProcessType": "Renal"
            }
          ]
        },
        {
          "Name": "Tegoprazan 02",
          "CalculationMethods": [
            "Cellular partition coefficient method - PK-Sim Standard",
            "Cellular permeability - PK-Sim Standard"
          ],
          "Alternatives": [
            {
              "AlternativeName": "optimized",
              "GroupName": "COMPOUND_LIPOPHILICITY"
            },
            {
              "AlternativeName": "optimized",
              "GroupName": "COMPOUND_FRACTION_UNBOUND"
            },
            {
              "AlternativeName": "Calculated",
              "GroupName": "COMPOUND_PERMEABILITY"
            },
            {
              "AlternativeName": "optimized",
              "GroupName": "COMPOUND_INTESTINAL_PERMEABILITY"
            }
          ],
          "Processes": [
            {
              "Name": "CYP3A4-M1",
              "MoleculeName": "CYP3A4",
              "MetaboliteName": "Metabolite M1"
            },
            {
              "Name": "CYP3A4-others",
              "MoleculeName": "CYP3A4"
            },
            {
              "Name": "CYP2C19-M1",
              "MoleculeName": "CYP2C19",
              "MetaboliteName": "Metabolite M1"
            },
            {
              "Name": "CYP2C19-others",
              "MoleculeName": "CYP2C19"
            },
            {
              "MoleculeName": "CYP2C9"
            },
            {
              "MoleculeName": "CYP2D6"
            },
            {
              "MoleculeName": "CYP1A2"
            },
            {
              "MoleculeName": "AADAC"
            },
            {
              "Name": "Renal Clearances-Paper",
              "SystemicProcessType": "Renal"
            }
          ],
          "Protocol": {
            "Name": "S_050mg",
            "Formulations": [
              {
                "Name": "Tego_Tab. fasted",
                "Key": "Formulation"
              }
            ]
          }
        }
      ],
      "HasResults": true,
      "IndividualAnalyses": [
        {
          "Axes": [
            {
              "Unit": "h",
              "Dimension": "Time",
              "Type": "X",
              "GridLines": false,
              "Visible": true,
              "DefaultColor": "#FFFFFF",
              "DefaultLineStyle": "None",
              "Scaling": "Linear",
              "NumberMode": "Normal"
            },
            {
              "Unit": "ng/ml",
              "Dimension": "Concentration (mass)",
              "Type": "Y",
              "GridLines": false,
              "Visible": true,
              "DefaultColor": "#FFFFFF",
              "DefaultLineStyle": "Solid",
              "Scaling": "Linear",
              "NumberMode": "Normal"
            }
          ],
          "Curves": [
            {
              "Name": "ID 15 - Study 05- M1 - Dose 50 mg - Single - 30 min before meal-Tegoprazan-Measurement",
              "X": "ID 15 - Study 05- M1 - Dose 50 mg - Single - 30 min before meal|Time",
              "Y": "ID 15 - Study 05- M1 - Dose 50 mg - Single - 30 min before meal|ObservedData|||Tegoprazan|Measurement",
              "CurveOptions": {
                "Color": "#0000FF",
                "LegendIndex": 8,
                "LineStyle": "None",
                "Symbol": "Circle"
              }
            },
            {
              "Name": "ID 15 - Study 05- Tegoprazan - Dose 50 mg - Single - 30 min before meal-Tegoprazan-Measurement",
              "X": "ID 15 - Study 05- Tegoprazan - Dose 50 mg - Single - 30 min before meal|Time",
              "Y": "ID 15 - Study 05- Tegoprazan - Dose 50 mg - Single - 30 min before meal|ObservedData|||Tegoprazan|Measurement",
              "CurveOptions": {
                "VisibleInLegend": false,
                "Color": "#FF0000",
                "LegendIndex": 7,
                "LineStyle": "None",
                "Symbol": "Circle"
              }
            },
            {
              "Name": "Metabolite M1-Peripheral Venous Blood-Plasma-Concentration",
              "X": "Time",
              "Y": "ID 15 - Study 05 (Single, 050mg, before meal)|Organism|PeripheralVenousBlood|Metabolite M1|Plasma (Peripheral Venous Blood)",
              "CurveOptions": {
                "Color": "#FF00FF",
                "LegendIndex": 9
              }
            },
            {
              "Name": "Tegoprazan 02-Peripheral Venous Blood-Plasma-Concentration",
              "X": "Time",
              "Y": "ID 15 - Study 05 (Single, 050mg, before meal)|Organism|PeripheralVenousBlood|Tegoprazan 02|Plasma (Peripheral Venous Blood)",
              "CurveOptions": {
                "Color": "#008000",
                "LegendIndex": 10
              }
            }
          ],
          "Name": "Time Profile Analysis",
          "FontAndSize": {
            "Fonts": {
              "AxisSize": 10,
              "LegendSize": 8,
              "TitleSize": 16,
              "DescriptionSize": 12,
              "OriginSize": 8,
              "FontFamilyName": "Microsoft Sans Serif",
              "WatermarkSize": 32
            }
          },
          "Settings": {
            "SideMarginsEnabled": true,
            "LegendPosition": "RightInside",
            "BackColor": "#FFFFFF",
            "DiagramBackColor": "#FFFFFF"
          },
          "OriginText": "Tegoprazan-Final\nID 15 - Study 05 (Single, 050mg, before meal)\n2022-08-07 02:10"
        }
      ]
    },
    {
      "Name": "ID 16 - Study 05 (Single, 050mg, after meal)",
      "Model": "4Comp",
      "ObservedData": [
        "ID 16 - Study 05 - M1 - Dose 50  mg - Single - 30 min after meal (+0.5h)",
        "ID 16 - Study 05 - Tegoprazan - Dose 50  mg - Single - 30 min after meal (+0.5h)"
      ],
      "Solver": {},
      "OutputSchema": [
        {
          "Parameters": [
            {
              "Name": "Start time",
              "Value": 0.0,
              "Unit": "h"
            },
            {
              "Name": "End time",
              "Value": 2.0,
              "Unit": "h"
            },
            {
              "Name": "Resolution",
              "Value": 20.0,
              "Unit": "pts/h"
            }
          ]
        },
        {
          "Parameters": [
            {
              "Name": "Start time",
              "Value": 2.0,
              "Unit": "h"
            },
            {
              "Name": "End time",
              "Value": 48.0,
              "Unit": "h",
              "ValueOrigin": {
                "Source": "Unknown"
              }
            },
            {
              "Name": "Resolution",
              "Value": 4.0,
              "Unit": "pts/h"
            }
          ]
        }
      ],
      "Parameters": [
        {
          "Path": "Applications|S_050 mg_30 min after meal|Tego_Tab. fasted|Application_1|ProtocolSchemaItem|Volume of water/body weight",
          "Value": 3.5,
          "Unit": "ml/kg"
        },
        {
          "Path": "Applications|S_050 mg_30 min after meal|Tego_Tab. fasted|Dissolution shape",
          "Value": 1.031,
          "ValueOrigin": {
            "Source": "ParameterIdentification",
            "Method": "ParameterIdentification",
            "Description": "Value updated from '02. Tego and M1' on 2022-08-07 01:57"
          }
        },
        {
          "Path": "Applications|S_050 mg_30 min after meal|Tego_Tab. fasted|Dissolution time (50% dissolved)",
          "Value": 0.87,
          "Unit": "h",
          "ValueOrigin": {
            "Source": "ParameterIdentification",
            "Method": "ParameterIdentification",
            "Description": "Value updated from '02. Tego and M1' on 2022-08-07 01:57"
          }
        },
        {
          "Path": "Metabolite M1-Total Hepatic Clearance-optimized|Plasma clearance",
          "Value": 0.1390839999,
          "Unit": "ml/min/kg",
          "ValueOrigin": {
            "Source": "ParameterIdentification",
            "Method": "ParameterIdentification",
            "Description": "Value updated from '03. Tego and M1' on 2022-08-06 23:26"
          }
        },
        {
          "Path": "Tegoprazan 02-CYP2C19-M1|In vitro CL/recombinant enzyme",
          "Value": 0.1341411215,
          "Unit": "µl/min/pmol rec. enzyme",
          "ValueOrigin": {
            "Source": "ParameterIdentification",
            "Method": "ParameterIdentification",
            "Description": "Value updated from '02. Tego and M1' on 2022-08-07 01:57"
          }
        },
        {
          "Path": "Tegoprazan 02-CYP2C19-others|In vitro CL/recombinant enzyme",
          "Value": 0.1818021142,
          "Unit": "µl/min/pmol rec. enzyme",
          "ValueOrigin": {
            "Source": "ParameterIdentification",
            "Method": "ParameterIdentification",
            "Description": "Value updated from '02. Tego and M1' on 2022-08-07 01:57"
          }
        },
        {
          "Path": "Tegoprazan 02-CYP3A4-M1|In vitro CL/recombinant enzyme",
          "Value": 0.00050366370282,
          "Unit": "µl/min/pmol rec. enzyme",
          "ValueOrigin": {
            "Source": "ParameterIdentification",
            "Method": "ParameterIdentification",
            "Description": "Value updated from '02. Tego and M1' on 2022-08-07 01:57"
          }
        },
        {
          "Path": "Tegoprazan 02-CYP3A4-others|In vitro CL/recombinant enzyme",
          "Value": 0.2487604814,
          "Unit": "µl/min/pmol rec. enzyme",
          "ValueOrigin": {
            "Source": "ParameterIdentification",
            "Method": "ParameterIdentification",
            "Description": "Value updated from '02. Tego and M1' on 2022-08-07 01:57"
          }
        },
        {
          "Path": "Undefined Liver|Reference concentration",
          "Value": 1.0,
          "Unit": "µmol/l"
        },
        {
          "Path": "Undefined Liver|t1/2 (intestine)",
          "Value": 23.0,
          "Unit": "h"
        },
        {
          "Path": "Undefined Liver|t1/2 (liver)",
          "Value": 36.0,
          "Unit": "h"
        }
      ],
      "OutputSelections": [
        "Organism|PeripheralVenousBlood|Tegoprazan 02|Plasma (Peripheral Venous Blood)",
        "Organism|PeripheralVenousBlood|Metabolite M1|Plasma (Peripheral Venous Blood)"
      ],
      "Individual": "ID 05",
      "Compounds": [
        {
          "Name": "Tegoprazan 02",
          "CalculationMethods": [
            "Cellular partition coefficient method - PK-Sim Standard",
            "Cellular permeability - PK-Sim Standard"
          ],
          "Alternatives": [
            {
              "AlternativeName": "optimized",
              "GroupName": "COMPOUND_LIPOPHILICITY"
            },
            {
              "AlternativeName": "optimized",
              "GroupName": "COMPOUND_FRACTION_UNBOUND"
            },
            {
              "AlternativeName": "Calculated",
              "GroupName": "COMPOUND_PERMEABILITY"
            },
            {
              "AlternativeName": "optimized",
              "GroupName": "COMPOUND_INTESTINAL_PERMEABILITY"
            }
          ],
          "Processes": [
            {
              "Name": "CYP3A4-M1",
              "MoleculeName": "CYP3A4",
              "MetaboliteName": "Metabolite M1"
            },
            {
              "Name": "CYP3A4-others",
              "MoleculeName": "CYP3A4"
            },
            {
              "Name": "CYP2C19-M1",
              "MoleculeName": "CYP2C19",
              "MetaboliteName": "Metabolite M1"
            },
            {
              "Name": "CYP2C19-others",
              "MoleculeName": "CYP2C19"
            },
            {
              "MoleculeName": "CYP2C9"
            },
            {
              "MoleculeName": "CYP2D6"
            },
            {
              "MoleculeName": "CYP1A2"
            },
            {
              "MoleculeName": "AADAC"
            },
            {
              "Name": "Renal Clearances-Paper",
              "SystemicProcessType": "Renal"
            }
          ],
          "Protocol": {
            "Name": "S_050 mg_30 min after meal",
            "Formulations": [
              {
                "Name": "Tego_Tab. fasted",
                "Key": "Formulation"
              }
            ]
          }
        },
        {
          "Name": "Metabolite M1",
          "CalculationMethods": [
            "Cellular partition coefficient method - PK-Sim Standard",
            "Cellular permeability - PK-Sim Standard"
          ],
          "Alternatives": [
            {
              "AlternativeName": "optimized",
              "GroupName": "COMPOUND_LIPOPHILICITY"
            }
          ],
          "Processes": [
            {
              "Name": "Total Hepatic Clearance-optimized",
              "SystemicProcessType": "Hepatic"
            },
            {
              "Name": "Renal Clearances-optimized",
              "SystemicProcessType": "Renal"
            }
          ]
        }
      ],
      "Events": [
        {
          "Name": "Stardard meal",
          "StartTime": {
            "Value": 0.0,
            "Unit": "h"
          }
        }
      ],
      "HasResults": true,
      "IndividualAnalyses": [
        {
          "Axes": [
            {
              "Unit": "h",
              "Dimension": "Time",
              "Type": "X",
              "GridLines": false,
              "Visible": true,
              "DefaultColor": "#FFFFFF",
              "DefaultLineStyle": "None",
              "Scaling": "Linear",
              "NumberMode": "Normal"
            },
            {
              "Unit": "ng/ml",
              "Dimension": "Concentration (mass)",
              "Type": "Y",
              "GridLines": false,
              "Visible": true,
              "DefaultColor": "#FFFFFF",
              "DefaultLineStyle": "Solid",
              "Scaling": "Linear",
              "NumberMode": "Normal"
            }
          ],
          "Curves": [
            {
              "Name": "Metabolite M1-Peripheral Venous Blood-Plasma-Concentration",
              "X": "Time",
              "Y": "ID 16 - Study 05 (Single, 050mg, after meal)|Organism|PeripheralVenousBlood|Metabolite M1|Plasma (Peripheral Venous Blood)",
              "CurveOptions": {
                "Color": "#008000",
                "LegendIndex": 10
              }
            },
            {
              "Name": "ID 16 - Study 05 - M1 - Dose 50  mg - Single - 30 min after meal (+0.5h)-Tegoprazan-Measurement",
              "X": "ID 16 - Study 05 - M1 - Dose 50  mg - Single - 30 min after meal (+0.5h)|Time",
              "Y": "ID 16 - Study 05 - M1 - Dose 50  mg - Single - 30 min after meal (+0.5h)|ObservedData|||Tegoprazan|Measurement",
              "CurveOptions": {
                "Color": "#FF00FF",
                "LegendIndex": 11,
                "LineStyle": "None",
                "Symbol": "Circle"
              }
            },
            {
              "Name": "ID 16 - Study 05 - Tegoprazan - Dose 50  mg - Single - 30 min after meal (+0.5h)-Tegoprazan-Measurement",
              "X": "ID 16 - Study 05 - Tegoprazan - Dose 50  mg - Single - 30 min after meal (+0.5h)|Time",
              "Y": "ID 16 - Study 05 - Tegoprazan - Dose 50  mg - Single - 30 min after meal (+0.5h)|ObservedData|||Tegoprazan|Measurement",
              "CurveOptions": {
                "Color": "#FF8000",
                "LegendIndex": 12,
                "LineStyle": "None",
                "Symbol": "Circle"
              }
            },
            {
              "Name": "Tegoprazan 02-Peripheral Venous Blood-Plasma-Concentration",
              "X": "Time",
              "Y": "ID 16 - Study 05 (Single, 050mg, after meal)|Organism|PeripheralVenousBlood|Tegoprazan 02|Plasma (Peripheral Venous Blood)",
              "CurveOptions": {
                "Color": "#FF0000",
                "LegendIndex": 13
              }
            }
          ],
          "Name": "Time Profile Analysis",
          "FontAndSize": {
            "Fonts": {
              "AxisSize": 10,
              "LegendSize": 8,
              "TitleSize": 16,
              "DescriptionSize": 12,
              "OriginSize": 8,
              "FontFamilyName": "Microsoft Sans Serif",
              "WatermarkSize": 32
            }
          },
          "Settings": {
            "SideMarginsEnabled": true,
            "LegendPosition": "RightInside",
            "BackColor": "#FFFFFF",
            "DiagramBackColor": "#FFFFFF"
          },
          "OriginText": "Tegoprazan-Final\nID 16 - Study 05 (Single, 050mg, after meal)\n2022-08-07 02:13"
        }
      ]
    },
    {
      "Name": "ID 19 - Study 07 (Single, 200mg, Fed)",
      "Model": "4Comp",
      "ObservedData": [
        "ID 19 - Study 07 - Tegoprazan - Dose 200  mg - Single - Fed (+0.5h)"
      ],
      "Solver": {},
      "OutputSchema": [
        {
          "Parameters": [
            {
              "Name": "Start time",
              "Value": 0.0,
              "Unit": "h"
            },
            {
              "Name": "End time",
              "Value": 2.0,
              "Unit": "h"
            },
            {
              "Name": "Resolution",
              "Value": 20.0,
              "Unit": "pts/h"
            }
          ]
        },
        {
          "Parameters": [
            {
              "Name": "Start time",
              "Value": 2.0,
              "Unit": "h"
            },
            {
              "Name": "End time",
              "Value": 48.0,
              "Unit": "h",
              "ValueOrigin": {
                "Source": "Unknown"
              }
            },
            {
              "Name": "Resolution",
              "Value": 4.0,
              "Unit": "pts/h"
            }
          ]
        }
      ],
      "Parameters": [
        {
          "Path": "Applications|S_200mg_30min after meal|Tego_Tab. fasted|Application_1|ProtocolSchemaItem|Volume of water/body weight",
          "Value": 3.5,
          "Unit": "ml/kg"
        },
        {
          "Path": "Applications|S_200mg_30min after meal|Tego_Tab. fasted|Dissolution shape",
          "Value": 0.4933570211,
          "ValueOrigin": {
            "Source": "ParameterIdentification",
            "Method": "ParameterIdentification",
            "Description": "Value updated from '01. Tego single + multiple' on 2022-08-07 01:53"
          }
        },
        {
          "Path": "Applications|S_200mg_30min after meal|Tego_Tab. fasted|Dissolution time (50% dissolved)",
          "Value": 3.8624883705,
          "Unit": "h",
          "ValueOrigin": {
            "Source": "ParameterIdentification",
            "Method": "ParameterIdentification",
            "Description": "Value updated from '01. Tego single + multiple' on 2022-08-07 01:53"
          }
        },
        {
          "Path": "Tegoprazan-CYP2C19-optimized|In vitro CL/recombinant enzyme",
          "Value": 0.3395720335,
          "Unit": "µl/min/pmol rec. enzyme",
          "ValueOrigin": {
            "Source": "ParameterIdentification",
            "Method": "ParameterIdentification",
            "Description": "Value updated from '01. Tego single + multiple' on 2022-08-07 01:53"
          }
        },
        {
          "Path": "Tegoprazan-CYP3A4-optimized|In vitro CL/recombinant enzyme",
          "Value": 0.2469263099,
          "Unit": "µl/min/pmol rec. enzyme",
          "ValueOrigin": {
            "Source": "ParameterIdentification",
            "Method": "ParameterIdentification",
            "Description": "Value updated from '01. Tego single + multiple' on 2022-08-07 01:53"
          }
        }
      ],
      "OutputSelections": [
        "Organism|PeripheralVenousBlood|Tegoprazan|Plasma (Peripheral Venous Blood)"
      ],
      "Individual": "ID 07",
      "Compounds": [
        {
          "Name": "Tegoprazan",
          "CalculationMethods": [
            "Cellular partition coefficient method - PK-Sim Standard",
            "Cellular permeability - PK-Sim Standard"
          ],
          "Alternatives": [
            {
              "AlternativeName": "optimized",
              "GroupName": "COMPOUND_LIPOPHILICITY"
            },
            {
              "AlternativeName": "optimized",
              "GroupName": "COMPOUND_FRACTION_UNBOUND"
            },
            {
              "AlternativeName": "Calculated",
              "GroupName": "COMPOUND_PERMEABILITY"
            },
            {
              "AlternativeName": "optimized",
              "GroupName": "COMPOUND_INTESTINAL_PERMEABILITY"
            }
          ],
          "Processes": [
            {
              "Name": "CYP3A4-optimized",
              "MoleculeName": "CYP3A4"
            },
            {
              "Name": "CYP2C19-optimized",
              "MoleculeName": "CYP2C19"
            },
            {
              "MoleculeName": "CYP2C9"
            },
            {
              "MoleculeName": "CYP2D6"
            },
            {
              "MoleculeName": "CYP1A2"
            },
            {
              "MoleculeName": "AADAC"
            },
            {
              "Name": "Renal Clearances-Paper",
              "SystemicProcessType": "Renal"
            }
          ],
          "Protocol": {
            "Name": "S_200mg_30min after meal",
            "Formulations": [
              {
                "Name": "Tego_Tab. fasted",
                "Key": "Formulation"
              }
            ]
          }
        }
      ],
      "Events": [
        {
          "Name": "Stardard meal",
          "StartTime": {
            "Value": 0.0,
            "Unit": "h",
            "ValueOrigin": {
              "Source": "Unknown"
            }
          }
        }
      ],
      "HasResults": true,
      "AlteredBuildingBlocks": [
        {
          "Name": "Tegoprazan",
          "Type": "Compound"
        },
        {
          "Name": "Tego_Tab. fasted",
          "Type": "Formulation"
        }
      ],
      "IndividualAnalyses": [
        {
          "Axes": [
            {
              "Unit": "h",
              "Dimension": "Time",
              "Type": "X",
              "GridLines": false,
              "Visible": true,
              "DefaultColor": "#FFFFFF",
              "DefaultLineStyle": "None",
              "Scaling": "Linear",
              "NumberMode": "Normal"
            },
            {
              "Unit": "ng/ml",
              "Dimension": "Concentration (molar)",
              "Type": "Y",
              "GridLines": false,
              "Visible": true,
              "DefaultColor": "#FFFFFF",
              "DefaultLineStyle": "Solid",
              "Scaling": "Linear",
              "NumberMode": "Normal"
            },
            {
              "Unit": "",
              "Type": "Y2",
              "GridLines": false,
              "Visible": true,
              "DefaultColor": "#FFFFFF",
              "DefaultLineStyle": "Dash",
              "Scaling": "Linear",
              "NumberMode": "Normal"
            }
          ],
          "Curves": [
            {
              "Name": "Tegoprazan-Peripheral Venous Blood-Plasma-Concentration",
              "X": "Time",
              "Y": "ID 19 - Study 07 (Single, 200mg, Fed)|Organism|PeripheralVenousBlood|Tegoprazan|Plasma (Peripheral Venous Blood)",
              "CurveOptions": {
                "Color": "#FF00FF",
                "LegendIndex": 19
              }
            },
            {
              "Name": "ID 19 - Study 07 - Tegoprazan - Dose 200  mg - Single - Fed (+0.5h)-Tegoprazan-Measurement",
              "X": "ID 19 - Study 07 - Tegoprazan - Dose 200  mg - Single - Fed (+0.5h)|Time",
              "Y": "ID 19 - Study 07 - Tegoprazan - Dose 200  mg - Single - Fed (+0.5h)|ObservedData|||Tegoprazan|Measurement",
              "CurveOptions": {
                "VisibleInLegend": false,
                "Color": "#008000",
                "LegendIndex": 18,
                "LineStyle": "None",
                "Symbol": "Circle"
              }
            }
          ],
          "Name": "Time Profile Analysis",
          "FontAndSize": {
            "Fonts": {
              "AxisSize": 10,
              "LegendSize": 8,
              "TitleSize": 16,
              "DescriptionSize": 12,
              "OriginSize": 8,
              "FontFamilyName": "Microsoft Sans Serif",
              "WatermarkSize": 32
            }
          },
          "Settings": {
            "SideMarginsEnabled": true,
            "LegendPosition": "RightInside",
            "BackColor": "#FFFFFF",
            "DiagramBackColor": "#FFFFFF"
          },
          "OriginText": "Tegoprazan_08.02_induction\nID 19 - Study 07 (Single, 200mg, Fed)\n2022-08-03 14:49"
        }
      ]
    },
    {
      "Name": "01. Tego 50 QD, alone",
      "Model": "4Comp",
      "Solver": {},
      "OutputSchema": [
        {
          "Parameters": [
            {
              "Name": "Start time",
              "Value": 0.0,
              "Unit": "h"
            },
            {
              "Name": "End time",
              "Value": 2.0,
              "Unit": "h"
            },
            {
              "Name": "Resolution",
              "Value": 20.0,
              "Unit": "pts/h"
            }
          ]
        },
        {
          "Parameters": [
            {
              "Name": "Start time",
              "Value": 2.0,
              "Unit": "h"
            },
            {
              "Name": "End time",
              "Value": 168.0,
              "Unit": "h",
              "ValueOrigin": {
                "Source": "Unknown"
              }
            },
            {
              "Name": "Resolution",
              "Value": 4.0,
              "Unit": "pts/h"
            }
          ]
        }
      ],
      "Parameters": [
        {
          "Path": "AADAC|Reference concentration",
          "Value": 1.0,
          "Unit": "µmol/l"
        },
        {
          "Path": "AADAC|Relative expression in blood cells",
          "Value": 3.9102564103E-05
        },
        {
          "Path": "AADAC|Relative expression in plasma",
          "Value": 3.9102564103E-05
        },
        {
          "Path": "AADAC|t1/2 (intestine)",
          "Value": 23.0,
          "Unit": "h"
        },
        {
          "Path": "AADAC|t1/2 (liver)",
          "Value": 36.0,
          "Unit": "h"
        },
        {
          "Path": "ABCB1|Reference concentration",
          "Value": 1.41,
          "Unit": "µmol/l",
          "ValueOrigin": {
            "Source": "Unknown"
          }
        },
        {
          "Path": "ABCB1|t1/2 (intestine)",
          "Value": 23.0,
          "Unit": "h"
        },
        {
          "Path": "ABCB1|t1/2 (liver)",
          "Value": 36.0,
          "Unit": "h"
        },
        {
          "Path": "ABCG2|Reference concentration",
          "Value": 1.0,
          "Unit": "µmol/l"
        },
        {
          "Path": "ABCG2|Relative expression in blood cells",
          "Value": 0.0053658536585
        },
        {
          "Path": "ABCG2|t1/2 (intestine)",
          "Value": 23.0,
          "Unit": "h"
        },
        {
          "Path": "ABCG2|t1/2 (liver)",
          "Value": 36.0,
          "Unit": "h"
        },
        {
          "Path": "Applications|DDI. Tego 50mg, QD, 7 days|Tego_Tab. fasted|Application_1|ProtocolSchemaItem|Volume of water/body weight",
          "Value": 3.5,
          "Unit": "ml/kg"
        },
        {
          "Path": "Applications|DDI. Tego 50mg, QD, 7 days|Tego_Tab. fasted|Application_2|ProtocolSchemaItem|Volume of water/body weight",
          "Value": 3.5,
          "Unit": "ml/kg"
        },
        {
          "Path": "Applications|DDI. Tego 50mg, QD, 7 days|Tego_Tab. fasted|Application_3|ProtocolSchemaItem|Volume of water/body weight",
          "Value": 3.5,
          "Unit": "ml/kg"
        },
        {
          "Path": "Applications|DDI. Tego 50mg, QD, 7 days|Tego_Tab. fasted|Application_4|ProtocolSchemaItem|Volume of water/body weight",
          "Value": 3.5,
          "Unit": "ml/kg"
        },
        {
          "Path": "Applications|DDI. Tego 50mg, QD, 7 days|Tego_Tab. fasted|Application_5|ProtocolSchemaItem|Volume of water/body weight",
          "Value": 3.5,
          "Unit": "ml/kg"
        },
        {
          "Path": "Applications|DDI. Tego 50mg, QD, 7 days|Tego_Tab. fasted|Application_6|ProtocolSchemaItem|Volume of water/body weight",
          "Value": 3.5,
          "Unit": "ml/kg"
        },
        {
          "Path": "Applications|DDI. Tego 50mg, QD, 7 days|Tego_Tab. fasted|Application_7|ProtocolSchemaItem|Volume of water/body weight",
          "Value": 3.5,
          "Unit": "ml/kg"
        },
        {
          "Path": "CYP1A2|Reference concentration",
          "Value": 1.8,
          "Unit": "µmol/l"
        },
        {
          "Path": "CYP1A2|t1/2 (intestine)",
          "Value": 23.0,
          "Unit": "h"
        },
        {
          "Path": "CYP1A2|t1/2 (liver)",
          "Value": 39.0,
          "Unit": "h"
        },
        {
          "Path": "CYP2C19|Reference concentration",
          "Value": 0.76,
          "Unit": "µmol/l"
        },
        {
          "Path": "CYP2C19|t1/2 (intestine)",
          "Value": 23.0,
          "Unit": "h"
        },
        {
          "Path": "CYP2C19|t1/2 (liver)",
          "Value": 26.0,
          "Unit": "h"
        },
        {
          "Path": "CYP2C9|Reference concentration",
          "Value": 3.84,
          "Unit": "µmol/l"
        },
        {
          "Path": "CYP2C9|t1/2 (intestine)",
          "Value": 23.0,
          "Unit": "h"
        },
        {
          "Path": "CYP2C9|t1/2 (liver)",
          "Value": 104.0,
          "Unit": "h"
        },
        {
          "Path": "CYP2D6|Reference concentration",
          "Value": 0.4,
          "Unit": "µmol/l"
        },
        {
          "Path": "CYP2D6|t1/2 (intestine)",
          "Value": 23.0,
          "Unit": "h"
        },
        {
          "Path": "CYP2D6|t1/2 (liver)",
          "Value": 51.0,
          "Unit": "h"
        },
        {
          "Path": "CYP3A4|Reference concentration",
          "Value": 4.32,
          "Unit": "µmol/l"
        },
        {
          "Path": "CYP3A4|t1/2 (intestine)",
          "Value": 23.0,
          "Unit": "h"
        },
        {
          "Path": "CYP3A4|t1/2 (liver)",
          "Value": 36.0,
          "Unit": "h",
          "ValueOrigin": {
            "Source": "Unknown"
          }
        },
        {
          "Path": "LST-3TM12|Reference concentration",
          "Value": 1.0,
          "Unit": "µmol/l"
        },
        {
          "Path": "LST-3TM12|t1/2 (intestine)",
          "Value": 23.0,
          "Unit": "h"
        },
        {
          "Path": "LST-3TM12|t1/2 (liver)",
          "Value": 36.0,
          "Unit": "h"
        },
        {
          "Path": "Undefined Liver|Reference concentration",
          "Value": 1.0,
          "Unit": "µmol/l"
        },
        {
          "Path": "Undefined Liver|t1/2 (intestine)",
          "Value": 23.0,
          "Unit": "h"
        },
        {
          "Path": "Undefined Liver|t1/2 (liver)",
          "Value": 36.0,
          "Unit": "h"
        }
      ],
      "OutputSelections": [
        "Organism|PeripheralVenousBlood|Tegoprazan 02|Plasma (Peripheral Venous Blood)",
        "Organism|PeripheralVenousBlood|Metabolite M1|Plasma (Peripheral Venous Blood)"
      ],
      "Population": "Standard Population",
      "Compounds": [
        {
          "Name": "Tegoprazan 02",
          "CalculationMethods": [
            "Cellular partition coefficient method - PK-Sim Standard",
            "Cellular permeability - PK-Sim Standard"
          ],
          "Alternatives": [
            {
              "AlternativeName": "optimized",
              "GroupName": "COMPOUND_LIPOPHILICITY"
            },
            {
              "AlternativeName": "optimized",
              "GroupName": "COMPOUND_FRACTION_UNBOUND"
            },
            {
              "AlternativeName": "Calculated",
              "GroupName": "COMPOUND_PERMEABILITY"
            },
            {
              "AlternativeName": "optimized",
              "GroupName": "COMPOUND_INTESTINAL_PERMEABILITY"
            }
          ],
          "Processes": [
            {
              "Name": "CYP3A4-M1",
              "MoleculeName": "CYP3A4",
              "MetaboliteName": "Metabolite M1"
            },
            {
              "Name": "CYP3A4-others",
              "MoleculeName": "CYP3A4"
            },
            {
              "Name": "CYP2C19-M1",
              "MoleculeName": "CYP2C19",
              "MetaboliteName": "Metabolite M1"
            },
            {
              "Name": "CYP2C19-others",
              "MoleculeName": "CYP2C19"
            },
            {
              "MoleculeName": "CYP2C9"
            },
            {
              "MoleculeName": "CYP2D6"
            },
            {
              "MoleculeName": "CYP1A2"
            },
            {
              "MoleculeName": "AADAC"
            },
            {
              "Name": "Renal Clearances-Paper",
              "SystemicProcessType": "Renal"
            }
          ],
          "Protocol": {
            "Name": "DDI. Tego 50mg, QD, 7 days",
            "Formulations": [
              {
                "Name": "Tego_Tab. fasted",
                "Key": "Formulation"
              }
            ]
          }
        },
        {
          "Name": "Metabolite M1",
          "CalculationMethods": [
            "Cellular partition coefficient method - PK-Sim Standard",
            "Cellular permeability - PK-Sim Standard"
          ],
          "Alternatives": [
            {
              "AlternativeName": "optimized",
              "GroupName": "COMPOUND_LIPOPHILICITY"
            }
          ],
          "Processes": [
            {
              "Name": "Total Hepatic Clearance-optimized",
              "SystemicProcessType": "Hepatic"
            },
            {
              "Name": "Renal Clearances-optimized",
              "SystemicProcessType": "Renal"
            }
          ]
        }
      ],
      "HasResults": true,
      "PopulationAnalyses": [
        {
          "Type": "TimeProfile",
          "Analysis": {
            "Fields": [
              {
                "Name": "Tegoprazan 02-Peripheral Venous Blood-Plasma-Concentration",
                "Dimension": "Concentration (molar)",
                "Scaling": "Linear",
                "Unit": "µmol/l",
                "QuantityPath": "Organism|PeripheralVenousBlood|Tegoprazan 02|Plasma (Peripheral Venous Blood)",
                "QuantityType": "Drug, Observer",
                "Color": "#000000",
                "Area": "DataArea"
              },
              {
                "Name": "Metabolite M1-Peripheral Venous Blood-Plasma-Concentration",
                "Dimension": "Concentration (molar)",
                "Scaling": "Linear",
                "Unit": "µmol/l",
                "QuantityPath": "Organism|PeripheralVenousBlood|Metabolite M1|Plasma (Peripheral Venous Blood)",
                "QuantityType": "Drug, Observer",
                "Color": "#FF0000",
                "Area": "DataArea",
                "Index": 1
              }
            ],
            "Statistics": [
              {
                "Id": "ArithmeticMean",
                "LineStyle": "Solid"
              },
              {
                "Id": "ArithmeticStandardDeviation",
                "LineStyle": "Solid"
              },
              {
                "Id": "Median",
                "LineStyle": "Solid"
              },
              {
                "Id": "Range90",
                "LineStyle": "Solid"
              }
            ]
          },
          "XAxisSettings": {
            "AutoRange": false
          },
          "YAxisSettings": {
            "AutoRange": false
          },
          "SecondaryYAxisSettings": [],
          "Name": "Time Profile Analysis 1",
          "FontAndSize": {
            "Fonts": {
              "AxisSize": 10,
              "LegendSize": 8,
              "TitleSize": 16,
              "DescriptionSize": 12,
              "OriginSize": 8,
              "FontFamilyName": "Microsoft Sans Serif",
              "WatermarkSize": 32
            }
          },
          "Settings": {
            "SideMarginsEnabled": true,
            "LegendPosition": "RightInside",
            "BackColor": "#00FFFFFF",
            "DiagramBackColor": "#FFFFFF"
          },
          "OriginText": "Tegoprazan-Final\n01. Tego 50 QD, alone\n2022-08-09 11:18"
        },
        {
          "Type": "BoxWhisker",
          "Analysis": {
            "Fields": [
              {
                "Name": "Tegoprazan 02-Peripheral Venous Blood-Plasma-Concentration|C_max_tDlast-tEnd",
                "Dimension": "Concentration (molar)",
                "Scaling": "Linear",
                "Unit": "µmol/l",
                "QuantityPath": "Organism|PeripheralVenousBlood|Tegoprazan 02|Plasma (Peripheral Venous Blood)",
                "QuantityType": "Drug, Observer",
                "PKParameter": "C_max_tDLast_tEnd",
                "Area": "DataArea"
              },
              {
                "Name": "Tegoprazan 02-Peripheral Venous Blood-Plasma-Concentration|AUC_inf_tD1",
                "Dimension": "AUC (molar)",
                "Scaling": "Linear",
                "Unit": "µmol*min/l",
                "QuantityPath": "Organism|PeripheralVenousBlood|Tegoprazan 02|Plasma (Peripheral Venous Blood)",
                "QuantityType": "Drug, Observer",
                "PKParameter": "AUC_inf_tD1",
                "Area": "DataArea",
                "Index": 1
              },
              {
                "Name": "Metabolite M1-Peripheral Venous Blood-Plasma-Concentration|AUC_inf_tD1",
                "Dimension": "AUC (molar)",
                "Scaling": "Linear",
                "Unit": "µmol*min/l",
                "QuantityPath": "Organism|PeripheralVenousBlood|Metabolite M1|Plasma (Peripheral Venous Blood)",
                "QuantityType": "Drug, Observer",
                "PKParameter": "AUC_inf_tD1",
                "Area": "DataArea",
                "Index": 2
              },
              {
                "Name": "Tegoprazan 02-Peripheral Venous Blood-Plasma-Concentration|AUC_inf_tDLast",
                "Dimension": "AUC (molar)",
                "Scaling": "Linear",
                "Unit": "µmol*min/l",
                "QuantityPath": "Organism|PeripheralVenousBlood|Tegoprazan 02|Plasma (Peripheral Venous Blood)",
                "QuantityType": "Drug, Observer",
                "PKParameter": "AUC_inf_tDLast",
                "Area": "DataArea",
                "Index": 3
              },
              {
                "Name": "Metabolite M1-Peripheral Venous Blood-Plasma-Concentration|AUC_inf_tDLast",
                "Dimension": "AUC (molar)",
                "Scaling": "Linear",
                "Unit": "µmol*min/l",
                "QuantityPath": "Organism|PeripheralVenousBlood|Metabolite M1|Plasma (Peripheral Venous Blood)",
                "QuantityType": "Drug, Observer",
                "PKParameter": "AUC_inf_tDLast",
                "Area": "DataArea",
                "Index": 4
              },
              {
                "Name": "Tegoprazan 02-Peripheral Venous Blood-Plasma-Concentration|C_max_tD1-tD2",
                "Dimension": "Concentration (molar)",
                "Scaling": "Linear",
                "Unit": "µmol/l",
                "QuantityPath": "Organism|PeripheralVenousBlood|Tegoprazan 02|Plasma (Peripheral Venous Blood)",
                "QuantityType": "Drug, Observer",
                "PKParameter": "C_max_tD1_tD2",
                "Area": "DataArea",
                "Index": 5
              },
              {
                "Name": "Metabolite M1-Peripheral Venous Blood-Plasma-Concentration|C_max_tD1-tD2",
                "Dimension": "Concentration (molar)",
                "Scaling": "Linear",
                "Unit": "µmol/l",
                "QuantityPath": "Organism|PeripheralVenousBlood|Metabolite M1|Plasma (Peripheral Venous Blood)",
                "QuantityType": "Drug, Observer",
                "PKParameter": "C_max_tD1_tD2",
                "Area": "DataArea",
                "Index": 6
              },
              {
                "Name": "Metabolite M1-Peripheral Venous Blood-Plasma-Concentration|C_max_tDlast-tEnd",
                "Dimension": "Concentration (molar)",
                "Scaling": "Linear",
                "Unit": "µmol/l",
                "QuantityPath": "Organism|PeripheralVenousBlood|Metabolite M1|Plasma (Peripheral Venous Blood)",
                "QuantityType": "Drug, Observer",
                "PKParameter": "C_max_tDLast_tEnd",
                "Area": "DataArea",
                "Index": 7
              }
            ],
            "ShowOutliers": true
          },
          "XAxisSettings": {
            "AutoRange": false
          },
          "YAxisSettings": {
            "AutoRange": false
          },
          "SecondaryYAxisSettings": [
            {
              "AutoRange": false
            },
            {
              "AutoRange": false
            },
            {
              "AutoRange": false
            },
            {
              "AutoRange": false
            },
            {
              "AutoRange": false
            },
            {
              "AutoRange": false
            },
            {
              "AutoRange": false
            },
            {
              "AutoRange": false
            }
          ],
          "Name": "Box Whisker Analysis",
          "FontAndSize": {
            "Fonts": {
              "AxisSize": 10,
              "LegendSize": 8,
              "TitleSize": 16,
              "DescriptionSize": 12,
              "OriginSize": 8,
              "FontFamilyName": "Microsoft Sans Serif",
              "WatermarkSize": 32
            }
          },
          "Settings": {
            "SideMarginsEnabled": true,
            "LegendPosition": "RightInside",
            "BackColor": "#00FFFFFF",
            "DiagramBackColor": "#FFFFFF"
          },
          "OriginText": "Tegoprazan-Final\n01. Tego 50 QD, alone\n2022-08-09 11:19"
        }
      ]
    },
    {
      "Name": "01. Tego 50 BID, alone",
      "Model": "4Comp",
      "Solver": {},
      "OutputSchema": [
        {
          "Parameters": [
            {
              "Name": "Start time",
              "Value": 0.0,
              "Unit": "h"
            },
            {
              "Name": "End time",
              "Value": 2.0,
              "Unit": "h"
            },
            {
              "Name": "Resolution",
              "Value": 20.0,
              "Unit": "pts/h"
            }
          ]
        },
        {
          "Parameters": [
            {
              "Name": "Start time",
              "Value": 2.0,
              "Unit": "h"
            },
            {
              "Name": "End time",
              "Value": 168.0,
              "Unit": "h",
              "ValueOrigin": {
                "Source": "Unknown"
              }
            },
            {
              "Name": "Resolution",
              "Value": 4.0,
              "Unit": "pts/h"
            }
          ]
        }
      ],
      "Parameters": [
        {
          "Path": "AADAC|Reference concentration",
          "Value": 1.0,
          "Unit": "µmol/l"
        },
        {
          "Path": "AADAC|Relative expression in blood cells",
          "Value": 3.9102564103E-05
        },
        {
          "Path": "AADAC|Relative expression in plasma",
          "Value": 3.9102564103E-05
        },
        {
          "Path": "AADAC|t1/2 (intestine)",
          "Value": 23.0,
          "Unit": "h"
        },
        {
          "Path": "AADAC|t1/2 (liver)",
          "Value": 36.0,
          "Unit": "h"
        },
        {
          "Path": "ABCB1|Reference concentration",
          "Value": 1.41,
          "Unit": "µmol/l",
          "ValueOrigin": {
            "Source": "Unknown"
          }
        },
        {
          "Path": "ABCB1|t1/2 (intestine)",
          "Value": 23.0,
          "Unit": "h"
        },
        {
          "Path": "ABCB1|t1/2 (liver)",
          "Value": 36.0,
          "Unit": "h"
        },
        {
          "Path": "ABCG2|Reference concentration",
          "Value": 1.0,
          "Unit": "µmol/l"
        },
        {
          "Path": "ABCG2|Relative expression in blood cells",
          "Value": 0.0053658536585
        },
        {
          "Path": "ABCG2|t1/2 (intestine)",
          "Value": 23.0,
          "Unit": "h"
        },
        {
          "Path": "ABCG2|t1/2 (liver)",
          "Value": 36.0,
          "Unit": "h"
        },
        {
          "Path": "Applications|DDI. Tego 50mg, BID, 7 days|Tego_Tab. fasted|Application_1|ProtocolSchemaItem|Volume of water/body weight",
          "Value": 3.5,
          "Unit": "ml/kg"
        },
        {
          "Path": "Applications|DDI. Tego 50mg, BID, 7 days|Tego_Tab. fasted|Application_10|ProtocolSchemaItem|Volume of water/body weight",
          "Value": 3.5,
          "Unit": "ml/kg"
        },
        {
          "Path": "Applications|DDI. Tego 50mg, BID, 7 days|Tego_Tab. fasted|Application_11|ProtocolSchemaItem|Volume of water/body weight",
          "Value": 3.5,
          "Unit": "ml/kg"
        },
        {
          "Path": "Applications|DDI. Tego 50mg, BID, 7 days|Tego_Tab. fasted|Application_12|ProtocolSchemaItem|Volume of water/body weight",
          "Value": 3.5,
          "Unit": "ml/kg"
        },
        {
          "Path": "Applications|DDI. Tego 50mg, BID, 7 days|Tego_Tab. fasted|Application_13|ProtocolSchemaItem|Volume of water/body weight",
          "Value": 3.5,
          "Unit": "ml/kg"
        },
        {
          "Path": "Applications|DDI. Tego 50mg, BID, 7 days|Tego_Tab. fasted|Application_2|ProtocolSchemaItem|Volume of water/body weight",
          "Value": 3.5,
          "Unit": "ml/kg"
        },
        {
          "Path": "Applications|DDI. Tego 50mg, BID, 7 days|Tego_Tab. fasted|Application_3|ProtocolSchemaItem|Volume of water/body weight",
          "Value": 3.5,
          "Unit": "ml/kg"
        },
        {
          "Path": "Applications|DDI. Tego 50mg, BID, 7 days|Tego_Tab. fasted|Application_4|ProtocolSchemaItem|Volume of water/body weight",
          "Value": 3.5,
          "Unit": "ml/kg"
        },
        {
          "Path": "Applications|DDI. Tego 50mg, BID, 7 days|Tego_Tab. fasted|Application_5|ProtocolSchemaItem|Volume of water/body weight",
          "Value": 3.5,
          "Unit": "ml/kg"
        },
        {
          "Path": "Applications|DDI. Tego 50mg, BID, 7 days|Tego_Tab. fasted|Application_6|ProtocolSchemaItem|Volume of water/body weight",
          "Value": 3.5,
          "Unit": "ml/kg"
        },
        {
          "Path": "Applications|DDI. Tego 50mg, BID, 7 days|Tego_Tab. fasted|Application_7|ProtocolSchemaItem|Volume of water/body weight",
          "Value": 3.5,
          "Unit": "ml/kg"
        },
        {
          "Path": "Applications|DDI. Tego 50mg, BID, 7 days|Tego_Tab. fasted|Application_8|ProtocolSchemaItem|Volume of water/body weight",
          "Value": 3.5,
          "Unit": "ml/kg"
        },
        {
          "Path": "Applications|DDI. Tego 50mg, BID, 7 days|Tego_Tab. fasted|Application_9|ProtocolSchemaItem|Volume of water/body weight",
          "Value": 3.5,
          "Unit": "ml/kg"
        },
        {
          "Path": "CYP1A2|Reference concentration",
          "Value": 1.8,
          "Unit": "µmol/l"
        },
        {
          "Path": "CYP1A2|t1/2 (intestine)",
          "Value": 23.0,
          "Unit": "h"
        },
        {
          "Path": "CYP1A2|t1/2 (liver)",
          "Value": 39.0,
          "Unit": "h"
        },
        {
          "Path": "CYP2C19|Reference concentration",
          "Value": 0.76,
          "Unit": "µmol/l"
        },
        {
          "Path": "CYP2C19|t1/2 (intestine)",
          "Value": 23.0,
          "Unit": "h"
        },
        {
          "Path": "CYP2C19|t1/2 (liver)",
          "Value": 26.0,
          "Unit": "h"
        },
        {
          "Path": "CYP2C9|Reference concentration",
          "Value": 3.84,
          "Unit": "µmol/l"
        },
        {
          "Path": "CYP2C9|t1/2 (intestine)",
          "Value": 23.0,
          "Unit": "h"
        },
        {
          "Path": "CYP2C9|t1/2 (liver)",
          "Value": 104.0,
          "Unit": "h"
        },
        {
          "Path": "CYP2D6|Reference concentration",
          "Value": 0.4,
          "Unit": "µmol/l"
        },
        {
          "Path": "CYP2D6|t1/2 (intestine)",
          "Value": 23.0,
          "Unit": "h"
        },
        {
          "Path": "CYP2D6|t1/2 (liver)",
          "Value": 51.0,
          "Unit": "h"
        },
        {
          "Path": "CYP3A4|Reference concentration",
          "Value": 4.32,
          "Unit": "µmol/l"
        },
        {
          "Path": "CYP3A4|t1/2 (intestine)",
          "Value": 23.0,
          "Unit": "h"
        },
        {
          "Path": "CYP3A4|t1/2 (liver)",
          "Value": 36.0,
          "Unit": "h",
          "ValueOrigin": {
            "Source": "Unknown"
          }
        },
        {
          "Path": "LST-3TM12|Reference concentration",
          "Value": 1.0,
          "Unit": "µmol/l"
        },
        {
          "Path": "LST-3TM12|t1/2 (intestine)",
          "Value": 23.0,
          "Unit": "h"
        },
        {
          "Path": "LST-3TM12|t1/2 (liver)",
          "Value": 36.0,
          "Unit": "h"
        },
        {
          "Path": "Undefined Liver|Reference concentration",
          "Value": 1.0,
          "Unit": "µmol/l"
        },
        {
          "Path": "Undefined Liver|t1/2 (intestine)",
          "Value": 23.0,
          "Unit": "h"
        },
        {
          "Path": "Undefined Liver|t1/2 (liver)",
          "Value": 36.0,
          "Unit": "h"
        }
      ],
      "OutputSelections": [
        "Organism|PeripheralVenousBlood|Tegoprazan 02|Plasma (Peripheral Venous Blood)",
        "Organism|PeripheralVenousBlood|Metabolite M1|Plasma (Peripheral Venous Blood)"
      ],
      "Population": "Standard Population",
      "Compounds": [
        {
          "Name": "Tegoprazan 02",
          "CalculationMethods": [
            "Cellular partition coefficient method - PK-Sim Standard",
            "Cellular permeability - PK-Sim Standard"
          ],
          "Alternatives": [
            {
              "AlternativeName": "optimized",
              "GroupName": "COMPOUND_LIPOPHILICITY"
            },
            {
              "AlternativeName": "optimized",
              "GroupName": "COMPOUND_FRACTION_UNBOUND"
            },
            {
              "AlternativeName": "Calculated",
              "GroupName": "COMPOUND_PERMEABILITY"
            },
            {
              "AlternativeName": "optimized",
              "GroupName": "COMPOUND_INTESTINAL_PERMEABILITY"
            }
          ],
          "Processes": [
            {
              "Name": "CYP3A4-M1",
              "MoleculeName": "CYP3A4",
              "MetaboliteName": "Metabolite M1"
            },
            {
              "Name": "CYP3A4-others",
              "MoleculeName": "CYP3A4"
            },
            {
              "Name": "CYP2C19-M1",
              "MoleculeName": "CYP2C19",
              "MetaboliteName": "Metabolite M1"
            },
            {
              "Name": "CYP2C19-others",
              "MoleculeName": "CYP2C19"
            },
            {
              "MoleculeName": "CYP2C9"
            },
            {
              "MoleculeName": "CYP2D6"
            },
            {
              "MoleculeName": "CYP1A2"
            },
            {
              "MoleculeName": "AADAC"
            },
            {
              "Name": "Renal Clearances-Paper",
              "SystemicProcessType": "Renal"
            }
          ],
          "Protocol": {
            "Name": "DDI. Tego 50mg, BID, 7 days",
            "Formulations": [
              {
                "Name": "Tego_Tab. fasted",
                "Key": "Formulation"
              }
            ]
          }
        },
        {
          "Name": "Metabolite M1",
          "CalculationMethods": [
            "Cellular partition coefficient method - PK-Sim Standard",
            "Cellular permeability - PK-Sim Standard"
          ],
          "Alternatives": [
            {
              "AlternativeName": "optimized",
              "GroupName": "COMPOUND_LIPOPHILICITY"
            }
          ],
          "Processes": [
            {
              "Name": "Total Hepatic Clearance-optimized",
              "SystemicProcessType": "Hepatic"
            },
            {
              "Name": "Renal Clearances-optimized",
              "SystemicProcessType": "Renal"
            }
          ]
        }
      ],
      "HasResults": true,
      "PopulationAnalyses": [
        {
          "Type": "TimeProfile",
          "Analysis": {
            "Fields": [
              {
                "Name": "Tegoprazan 02-Peripheral Venous Blood-Plasma-Concentration|C_max_tDlast-tEnd",
                "Dimension": "Concentration (molar)",
                "Scaling": "Linear",
                "Unit": "µmol/l",
                "QuantityPath": "Organism|PeripheralVenousBlood|Tegoprazan 02|Plasma (Peripheral Venous Blood)",
                "QuantityType": "Drug, Observer",
                "PKParameter": "C_max_tDLast_tEnd",
                "Area": "FilterArea"
              },
              {
                "Name": "Tegoprazan 02-Peripheral Venous Blood-Plasma-Concentration|C_max_tD1-tD2",
                "Dimension": "Concentration (molar)",
                "Scaling": "Linear",
                "Unit": "µmol/l",
                "QuantityPath": "Organism|PeripheralVenousBlood|Tegoprazan 02|Plasma (Peripheral Venous Blood)",
                "QuantityType": "Drug, Observer",
                "PKParameter": "C_max_tD1_tD2",
                "Area": "FilterArea"
              },
              {
                "Name": "Tegoprazan 02-Peripheral Venous Blood-Plasma-Concentration|AUC_inf_tDLast",
                "Dimension": "AUC (molar)",
                "Scaling": "Linear",
                "Unit": "µmol*min/l",
                "QuantityPath": "Organism|PeripheralVenousBlood|Tegoprazan 02|Plasma (Peripheral Venous Blood)",
                "QuantityType": "Drug, Observer",
                "PKParameter": "AUC_inf_tDLast",
                "Area": "FilterArea"
              },
              {
                "Name": "Tegoprazan 02-Peripheral Venous Blood-Plasma-Concentration|AUC_inf_tD1",
                "Dimension": "AUC (molar)",
                "Scaling": "Linear",
                "Unit": "µmol*min/l",
                "QuantityPath": "Organism|PeripheralVenousBlood|Tegoprazan 02|Plasma (Peripheral Venous Blood)",
                "QuantityType": "Drug, Observer",
                "PKParameter": "AUC_inf_tD1",
                "Area": "FilterArea"
              },
              {
                "Name": "Metabolite M1-Peripheral Venous Blood-Plasma-Concentration|AUC_inf_tD1",
                "Dimension": "AUC (molar)",
                "Scaling": "Linear",
                "Unit": "µmol*min/l",
                "QuantityPath": "Organism|PeripheralVenousBlood|Metabolite M1|Plasma (Peripheral Venous Blood)",
                "QuantityType": "Drug, Observer",
                "PKParameter": "AUC_inf_tD1",
                "Area": "FilterArea"
              },
              {
                "Name": "Metabolite M1-Peripheral Venous Blood-Plasma-Concentration|AUC_inf_tDLast",
                "Dimension": "AUC (molar)",
                "Scaling": "Linear",
                "Unit": "µmol*min/l",
                "QuantityPath": "Organism|PeripheralVenousBlood|Metabolite M1|Plasma (Peripheral Venous Blood)",
                "QuantityType": "Drug, Observer",
                "PKParameter": "AUC_inf_tDLast",
                "Area": "FilterArea"
              },
              {
                "Name": "Metabolite M1-Peripheral Venous Blood-Plasma-Concentration|C_max_tD1-tD2",
                "Dimension": "Concentration (molar)",
                "Scaling": "Linear",
                "Unit": "µmol/l",
                "QuantityPath": "Organism|PeripheralVenousBlood|Metabolite M1|Plasma (Peripheral Venous Blood)",
                "QuantityType": "Drug, Observer",
                "PKParameter": "C_max_tD1_tD2",
                "Area": "FilterArea"
              },
              {
                "Name": "Metabolite M1-Peripheral Venous Blood-Plasma-Concentration|C_max_tDlast-tEnd",
                "Dimension": "Concentration (molar)",
                "Scaling": "Linear",
                "Unit": "µmol/l",
                "QuantityPath": "Organism|PeripheralVenousBlood|Metabolite M1|Plasma (Peripheral Venous Blood)",
                "QuantityType": "Drug, Observer",
                "PKParameter": "C_max_tDLast_tEnd",
                "Area": "FilterArea"
              },
              {
                "Name": "Tegoprazan 02-Peripheral Venous Blood-Plasma-Concentration",
                "Dimension": "Concentration (molar)",
                "Scaling": "Linear",
                "Unit": "µmol/l",
                "QuantityPath": "Organism|PeripheralVenousBlood|Tegoprazan 02|Plasma (Peripheral Venous Blood)",
                "QuantityType": "Drug, Observer",
                "Color": "#000000",
                "Area": "DataArea",
                "Index": 1
              },
              {
                "Name": "Metabolite M1-Peripheral Venous Blood-Plasma-Concentration",
                "Dimension": "Concentration (molar)",
                "Scaling": "Linear",
                "Unit": "µmol/l",
                "QuantityPath": "Organism|PeripheralVenousBlood|Metabolite M1|Plasma (Peripheral Venous Blood)",
                "QuantityType": "Drug, Observer",
                "Color": "#0000FF",
                "Area": "DataArea",
                "Index": 1
              }
            ],
            "Statistics": [
              {
                "Id": "ArithmeticMean",
                "LineStyle": "Solid"
              },
              {
                "Id": "ArithmeticStandardDeviation",
                "LineStyle": "Solid"
              },
              {
                "Id": "Median",
                "LineStyle": "Solid"
              },
              {
                "Id": "Range90",
                "LineStyle": "Solid"
              }
            ]
          },
          "XAxisSettings": {
            "AutoRange": false
          },
          "YAxisSettings": {
            "AutoRange": false
          },
          "SecondaryYAxisSettings": [],
          "Name": "Time Profile Analysis",
          "FontAndSize": {
            "Fonts": {
              "AxisSize": 10,
              "LegendSize": 8,
              "TitleSize": 16,
              "DescriptionSize": 12,
              "OriginSize": 8,
              "FontFamilyName": "Microsoft Sans Serif",
              "WatermarkSize": 32
            }
          },
          "Settings": {
            "SideMarginsEnabled": true,
            "LegendPosition": "RightInside",
            "BackColor": "#00FFFFFF",
            "DiagramBackColor": "#FFFFFF"
          },
          "OriginText": "Tegoprazan-Final\n01. Tego 50 BID, alone\n2022-08-08 12:43"
        },
        {
          "Type": "BoxWhisker",
          "Analysis": {
            "Fields": [
              {
                "Name": "Tegoprazan 02-Peripheral Venous Blood-Plasma-Concentration|AUC_inf_tD1",
                "Dimension": "AUC (molar)",
                "Scaling": "Linear",
                "Unit": "µmol*min/l",
                "QuantityPath": "Organism|PeripheralVenousBlood|Tegoprazan 02|Plasma (Peripheral Venous Blood)",
[truncated: 465,868 more chars]
